# Supplementary material for: Prognostic and Predictive Value of BGN in Colon Cancer Outcomes and Response to Immunotherapy
Source: Front Oncol. 2022 Jan 11;11:761030. doi: 10.3389/fonc.2021.761030 (PMC8790701; doi:10.3389/fonc.2021.761030)
Supplement: Supplementary file 2 [file Table_1.xlsx]

## Sheet: Sheet1
DEGs between the high and low expression subgroups by the median level of BGN expression.
Gene
BGN	UP
AEBP1	UP
GGT5	UP
SPOCK1	UP
COL1A1	UP
MXRA8	UP
MRC2	UP
COL1A2	UP
COL10A1	UP
CERCAM	UP
THBS2	UP
FNDC1	UP
ADAMTS2	UP
COL6A2	UP
ANGPTL2	UP
NTM	UP
SCARF2	UP
GFPT2	UP
EFEMP2	UP
PLPP4	UP
THY1	UP
SERPING1	UP
SYNDIG1	UP
ISLR	UP
PDGFRB	UP
FBLN2	UP
OLFML2B	UP
SFRP2	UP
SSC5D	UP
HTRA3	UP
SYDE1	UP
CAVIN1	UP
CCDC8	UP
TIMP2	UP
PCOLCE	UP
GAS1	UP
MMP14	UP
CTHRC1	UP
COL3A1	UP
ARSI	UP
VIM	UP
COL5A1	UP
P4HA3	UP
EHD2	UP
MMP2	UP
ITGA11	UP
COL11A1	UP
MRAS	UP
SULF1	UP
EMILIN1	UP
C1R	UP
SPARC	UP
MFGE8	UP
MEIS3	UP
ADAM12	UP
ZNF469	UP
COL8A2	UP
GPR68	UP
COL6A1	UP
NXN	UP
CD248	UP
COL8A1	UP
HLX	UP
COL5A2	UP
SPON2	UP
EFS	UP
FAP	UP
ADAMTS12	UP
GLIS2	UP
COL6A3	UP
ITGA5	UP
GPR176	UP
RAB31	UP
VEGFC	UP
HTRA1	UP
CMTM3	UP
KCNE4	UP
EVC	UP
FBN1	UP
TWIST2	UP
HS3ST3A1	UP
GLI2	UP
SFRP4	UP
TAGLN	UP
COPZ2	UP
RAB34	UP
MRGPRF	UP
ANTXR1	UP
TGFB1I1	UP
SERPINF1	UP
PDLIM7	UP
CLIP3	UP
NOTCH3	UP
CCDC80	UP
RFTN1	UP
PRRX1	UP
ADGRA2	UP
LOXL2	UP
HHIPL1	UP
FAM20C	UP
CSDC2	UP
MSC	UP
LOXL1	UP
VASN	UP
SPHK1	UP
ST6GALNAC5	UP
ATP10A	UP
TUBB6	UP
TAFA5	UP
C3orf80	UP
TMEM200B	UP
TIE1	UP
EMP3	UP
TNC	UP
MYL9	UP
AOC3	UP
ARHGEF25	UP
PLEKHO1	UP
LDOC1	UP
LAYN	UP
ACTA2	UP
RCN3	UP
TNS1	UP
C1S	UP
DKK3	UP
NNMT	UP
COMP	UP
AXL	UP
FBLN5	UP
CHST1	UP
FN1	UP
IGFBP5	UP
FBXL7	UP
RAB3IL1	UP
A4GALT	UP
FGFR1	UP
LRRC32	UP
SLC22A17	UP
MAFB	UP
PLPP7	UP
GYPC	UP
NKX3-2	UP
LGALS1	UP
COL18A1	UP
VSTM4	UP
GREM1	UP
TGFB3	UP
NLGN2	UP
GPNMB	UP
GAS7	UP
FNDC4	UP
CCN4	UP
FIBIN	UP
MAP1A	UP
ATP8B2	UP
TWIST1	UP
HSD17B14	UP
MMP19	UP
INHBA	UP
PXDN	UP
GLI1	UP
HSPA12B	UP
CDH11	UP
GLI3	UP
CHRD	UP
POSTN	UP
FLNA	UP
COL15A1	UP
PTGIR	UP
OSCAR	UP
LTBP2	UP
PLEKHO2	UP
MSRB3	UP
FAM110B	UP
MXRA5	UP
FSTL1	UP
PPP1R18	UP
LOX	UP
P3H1	UP
CLMP	UP
LZTS1	UP
CALHM5	UP
CDH2	UP
VCAN	UP
CCDC184	UP
PODNL1	UP
PRELP	UP
FRMD6	UP
DNAJB5	UP
FBLN1	UP
IFFO1	UP
DACT3	UP
DDR2	UP
COL12A1	UP
TSPAN4	UP
ITGAM	UP
CYS1	UP
NOX4	UP
ARHGEF17	UP
SLC24A3	UP
HOPX	UP
SYNC	UP
BMP1	UP
TENM4	UP
TGFB1	UP
APOE	UP
JAM3	UP
CNN1	UP
PRR16	UP
SLC11A1	UP
CAVIN3	UP
ADAMTS7	UP
ADAMTS10	UP
FSTL3	UP
NRP2	UP
PDPN	UP
CTSK	UP
EVC2	UP
TMEM119	UP
RTL8B	UP
CLEC11A	UP
TMEM204	UP
JCAD	UP
TIMP3	UP
FXYD6	UP
MEDAG	UP
TRO	UP
LUM	UP
CALD1	UP
TREM2	UP
ITGBL1	UP
RFLNB	UP
COL4A2	UP
NID2	UP
TSHZ3	UP
FAM180A	UP
CALHM2	UP
HAPLN3	UP
BASP1	UP
DEPP1	UP
ADAMTS4	UP
OLFML1	UP
TSPYL5	UP
GLT8D2	UP
CRISPLD2	UP
DOK5	UP
TNFAIP6	UP
CPXM1	UP
MARCO	UP
SLC15A3	UP
BOC	UP
GPC6	UP
MSN	UP
LBH	UP
DCN	UP
TNFSF4	UP
FOXS1	UP
PMP22	UP
DPYSL3	UP
LMOD1	UP
SERPINH1	UP
SPSB1	UP
HSPB2	UP
CRYAB	UP
IGFBP6	UP
HAND2	UP
PDLIM4	UP
EFEMP1	UP
GSDME	UP
LHFPL6	UP
SLAMF8	UP
PDGFB	UP
KANK2	UP
AMOTL1	UP
TIMP1	UP
C3	UP
HSPB8	UP
GUCY1A1	UP
S1PR2	UP
SDC2	UP
SH2D3C	UP
TRPV2	UP
SPI1	UP
MFAP5	UP
MFAP2	UP
HIC1	UP
CFH	UP
NDN	UP
LRRC15	UP
ASPN	UP
TBXA2R	UP
FLT4	UP
MGP	UP
SNAI2	UP
SYT11	UP
PRRX2	UP
ITGAX	UP
BCL6B	UP
ARHGEF15	UP
PCDH12	UP
FERMT2	UP
CHST3	UP
CLEC14A	UP
MEIS1	UP
GNAI2	UP
NUAK1	UP
LSP1	UP
LAMB2	UP
FCGR1A	UP
ARL4C	UP
FEZ1	UP
OSMR	UP
RGMA	UP
SLC12A4	UP
MEX3B	UP
MAB21L2	UP
ZNF521	UP
RHOJ	UP
MMRN2	UP
CCN2	UP
DZIP1	UP
COX7A1	UP
ITGB2	UP
HK3	UP
HEG1	UP
PILRA	UP
FHL3	UP
SEMA6B	UP
TNFSF12	UP
RASL12	UP
COLEC12	UP
CYGB	UP
VASH1	UP
MITF	UP
PDLIM3	UP
EGR2	UP
NAP1L3	UP
CHSY3	UP
TENM3	UP
FZD1	UP
PLXDC2	UP
ISM1	UP
FGR	UP
SORCS2	UP
AKT3	UP
PLXDC1	UP
TPM2	UP
UBTD1	UP
COL5A3	UP
KIAA1755	UP
GJA5	UP
GUCY1B1	UP
C14orf132	UP
BCAT1	UP
APBA2	UP
TUBA1A	UP
LAPTM5	UP
CPZ	UP
NACAD	UP
PALLD	UP
C5AR1	UP
LILRB4	UP
PCDH7	UP
PLPPR2	UP
CNTNAP1	UP
CHST11	UP
DPT	UP
CSF1	UP
LYL1	UP
GPR4	UP
MAP7D1	UP
TRPV4	UP
CPT1C	UP
ZBTB47	UP
NRP1	UP
MFAP4	UP
PODN	UP
MRVI1	UP
CDK14	UP
ENG	UP
OLR1	UP
HSPB7	UP
BMERB1	UP
SPOCD1	UP
PRAM1	UP
UNC5B	UP
ARMCX1	UP
CRIP2	UP
THBD	UP
SGCD	UP
S1PR3	UP
CD34	UP
KCNMB1	UP
FCGR3A	UP
LAMA4	UP
CTSL	UP
LRRC25	UP
SIGLEC9	UP
C1QTNF6	UP
SHISA4	UP
GALNT15	UP
GRASP	UP
EHD3	UP
NFATC1	UP
MAF	UP
CCL21	UP
NEXN	UP
SPP1	UP
PTGIS	UP
JPH2	UP
STARD8	UP
PRKD1	UP
SOX17	UP
MMP9	UP
PECAM1	UP
IL1R1	UP
WNT2	UP
LAIR1	UP
FAM167B	UP
PLXNA4	UP
P3H3	UP
PTGER3	UP
CPXM2	UP
LOXL3	UP
CNRIP1	UP
C1orf162	UP
LATS2	UP
FAM20A	UP
MMP11	UP
ALOX5AP	UP
RARRES2	UP
STON1	UP
CD14	UP
ADAMTS16	UP
SERPINE1	UP
HEYL	UP
CD37	UP
ZNF532	UP
ESAM	UP
ENOX1	UP
PLN	UP
ANOS1	UP
DIPK2B	UP
CLEC5A	UP
CDH5	UP
FMNL1	UP
TSPAN9	UP
CTIF	UP
RAB7B	UP
SLIT3	UP
IGFBP3	UP
APOC1	UP
NUMBL	UP
KIFC3	UP
MEOX2	UP
PDGFC	UP
C20orf194	UP
CHST15	UP
TYROBP	UP
AKAP12	UP
ROR2	UP
DYSF	UP
EBF4	UP
APLNR	UP
SPARCL1	UP
RIPOR1	UP
PTPRM	UP
A2M	UP
CCN1	UP
SLIT2	UP
COL4A1	UP
SRPX	UP
LTBP1	UP
DPYSL4	UP
POPDC2	UP
S1PR1	UP
PPP1R3C	UP
GPBAR1	UP
TNS2	UP
MN1	UP
CHRNA3	UP
UBE2E2	UP
COL16A1	UP
PALM	UP
ICAM1	UP
PLAU	UP
BNC2	UP
SLC1A3	UP
KIF26B	UP
CD93	UP
SV2A	UP
CSF1R	UP
CRMP1	UP
PLA2G5	UP
CILP	UP
AFAP1L1	UP
KIRREL1	UP
ZEB2	UP
HCK	UP
RTL5	UP
FCER1G	UP
NPR1	UP
SGCE	UP
ACP5	UP
FILIP1L	UP
GJA4	UP
NOTCH4	UP
SDK1	UP
MYLK	UP
GNB4	UP
MOXD1	UP
DLG4	UP
C3AR1	UP
CD163	UP
BICC1	UP
TREM1	UP
INKA1	UP
WWTR1	UP
IGFBP7	UP
VAT1	UP
RBPMS2	UP
CNIH3	UP
LOXL4	UP
LAMP5	UP
DSE	UP
ADAMTS14	UP
HVCN1	UP
WAS	UP
IL18BP	UP
LYNX1	UP
PKD2	UP
UCHL1	UP
HAVCR2	UP
FGF1	UP
CNPY4	UP
HSD11B1	UP
GPSM1	UP
CORIN	UP
SLC2A3	UP
SPART	UP
CAV1	UP
ZBTB46	UP
ITPRIP	UP
C5orf46	UP
DOK3	UP
SHISAL1	UP
CYP1B1	UP
EFNB3	UP
ROBO4	UP
COL14A1	UP
IL4I1	UP
KLHDC8B	UP
C11orf96	UP
SIGLEC7	UP
COL22A1	UP
PLXND1	UP
FCGR2B	UP
REM1	UP
PLVAP	UP
RSPO3	UP
HMCN1	UP
RNF150	UP
DACT1	UP
FPR3	UP
TYMP	UP
PIK3R6	UP
FCGR2A	UP
APBB1	UP
TMEM86A	UP
SIRPB2	UP
HCST	UP
EVL	UP
ACTN1	UP
HSD17B6	UP
ELN	UP
PRICKLE1	UP
FLI1	UP
CRISPLD1	UP
NIBAN1	UP
CYTH4	UP
P2RY6	UP
KANK3	UP
THBS4	UP
ARHGAP31	UP
VGLL3	UP
TNFRSF4	UP
GIPC3	UP
JAM2	UP
ANKRD65	UP
LTBP3	UP
CLEC2B	UP
CCL18	UP
SMIM10	UP
FZD4	UP
CACNA2D1	UP
RAMP3	UP
FOXP3	UP
SCARF1	UP
F2R	UP
MCAM	UP
BVES	UP
MYH11	UP
COL7A1	UP
TMEM45A	UP
ECM2	UP
VCAM1	UP
MSR1	UP
PDGFRL	UP
ARMCX2	UP
DAAM2	UP
ZEB1	UP
F2RL3	UP
VSIG4	UP
DKK2	UP
LILRB1	UP
SIGLEC1	UP
MYO5A	UP
SHANK3	UP
MPDZ	UP
ECSCR	UP
LILRB2	UP
LMCD1	UP
MAPK11	UP
GAP43	UP
PLEKHG2	UP
TPST1	UP
CHN1	UP
CACNA1H	UP
PHLDB1	UP
GPR84	UP
PIK3R5	UP
ADGRL2	UP
SSPN	UP
WIPF1	UP
P2RX7	UP
HCLS1	UP
PHLDA3	UP
THEMIS2	UP
TM6SF1	UP
ERG	UP
NCF2	UP
HS3ST2	UP
VWF	UP
GIMAP1	UP
BTBD19	UP
PHYHIP	UP
KCNJ8	UP
MAP3K3	UP
CD300C	UP
FAM78A	UP
FLNC	UP
MCC	UP
NRROS	UP
DOK2	UP
SCG2	UP
CLIP4	UP
MYO1F	UP
CTSB	UP
RASSF2	UP
GPX8	UP
VMO1	UP
MYH10	UP
CYBRD1	UP
COL13A1	UP
HOMER3	UP
ABI3	UP
LIMS2	UP
SAMD11	UP
PNMA8A	UP
SALL2	UP
CBX6	UP
TEK	UP
PLD3	UP
NFAM1	UP
MXRA7	UP
CHST14	UP
C1QC	UP
GEM	UP
TMEM47	UP
PDZD4	UP
TCF7L1	UP
BHMT2	UP
CD86	UP
LILRA6	UP
DLC1	UP
CCR1	UP
LILRB3	UP
CHRDL1	UP
ADAMTS1	UP
DPEP2	UP
MAP1B	UP
INMT	UP
C1QA	UP
CALB2	UP
FGF7	UP
ZSWIM4	UP
PTAFR	UP
ACTG2	UP
PLPPR4	UP
HLA-DPB1	UP
LY86	UP
PLAT	UP
CCL2	UP
PPM1M	UP
C1orf54	UP
NPR3	UP
PSD	UP
TCEAL3	UP
MATK	UP
RGS19	UP
GADD45B	UP
RAI14	UP
PTHLH	UP
CSRP2	UP
TCF4	UP
DCHS1	UP
PARVG	UP
MAGEH1	UP
HLA-DQA1	UP
GLIPR2	UP
SCN1B	UP
GPC1	UP
SDS	UP
SELPLG	UP
PCDH17	UP
ALPL	UP
NCF1	UP
TLN1	UP
ZNF467	UP
APBB1IP	UP
AQP9	UP
KCTD11	UP
FAM110D	UP
FZD8	UP
NCKAP5L	UP
PACS1	UP
CHRDL2	UP
MATN3	UP
REEP2	UP
TSHZ2	UP
LDB2	UP
KLHL5	UP
VAMP5	UP
ZCCHC24	UP
CD300A	UP
ZNF385A	UP
MYO1G	UP
PLXNC1	UP
FGD5	UP
NFKB2	UP
MCEMP1	UP
GPR161	UP
SIRPA	UP
ELFN1	UP
CD4	UP
SAMD4A	UP
SEMA3G	UP
CD84	UP
CD276	UP
SNAI1	UP
CD53	UP
ARHGAP30	UP
PLBD2	UP
LSAMP	UP
TUSC3	UP
SLA	UP
LIX1L	UP
GIMAP8	UP
LIMD2	UP
ADGRF5	UP
EML1	UP
CD300E	UP
RAMP2	UP
GPSM3	UP
SIGLEC14	UP
QKI	UP
SUSD2	UP
SLC2A6	UP
GJA1	UP
PDE2A	UP
RETN	UP
FES	UP
CMKLR1	UP
GIMAP4	UP
TMEM140	UP
ACKR1	UP
PREX1	UP
SEMA7A	UP
ENTPD1	UP
POU2F2	UP
B3GNT9	UP
LYVE1	UP
LAT2	UP
CD72	UP
ZNF512B	UP
ADGRE2	UP
FST	UP
BHLHE22	UP
DPYD	UP
GRP	UP
PNMA1	UP
ADA2	UP
PRAF2	UP
HSPG2	UP
RUSC2	UP
FAM49A	UP
NLRP1	UP
CYYR1	UP
GABARAPL1	UP
EVA1B	UP
C1QB	UP
BCL6	UP
MARVELD1	UP
PDE1A	UP
MYCT1	UP
ANXA6	UP
SH3PXD2B	UP
OLFM2	UP
ETS1	UP
EPYC	UP
RECK	UP
BMP8A	UP
IL10RA	UP
GPRC5B	UP
SYNPO	UP
FZD2	UP
GNAO1	UP
PDCD1LG2	UP
PIK3CD	UP
ADAM8	UP
THBS1	UP
FSCN1	UP
SLC49A3	UP
DOCK2	UP
VSIR	UP
CDO1	UP
SHISA2	UP
ADARB1	UP
JAZF1	UP
OLFML2A	UP
CTSF	UP
RASGRP3	UP
TNFAIP8L2	UP
AHNAK2	UP
KIF3C	UP
CADM3	UP
RASIP1	UP
NCKAP1L	UP
WNT9A	UP
TSPAN11	UP
CD300LF	UP
TNXB	UP
MS4A4A	UP
CTSD	UP
GIMAP6	UP
FPR1	UP
PALMD	UP
STX11	UP
IGFBP4	UP
CCDC3	UP
RBMS1	UP
CYTH3	UP
STC1	UP
NLRP3	UP
AQP1	UP
RAB42	UP
CCDC102A	UP
ADAP2	UP
CDKN2B	UP
DTX3	UP
ADGRL4	UP
CLDN5	UP
MYADM	UP
CSGALNACT2	UP
GNG11	UP
SOCS3	UP
TNNI2	UP
STAB1	UP
SYNPO2	UP
ADAM19	UP
RASSF4	UP
SGCA	UP
FCN1	UP
ABLIM3	UP
ADAMTSL4	UP
ACTC1	UP
ELK3	UP
C1QTNF3	UP
SIGLEC10	UP
CYP7B1	UP
LY96	UP
EMILIN2	UP
BCL2A1	UP
ARHGEF6	UP
DBN1	UP
LRRN2	UP
LCP2	UP
ADAMTS5	UP
GPX3	UP
TSC22D3	UP
PBX3	UP
IL21R	UP
ATP2B4	UP
PCDHGB7	UP
NFIC	UP
LST1	UP
DIO2	UP
ADAM33	UP
SNED1	UP
FHL1	UP
MEOX1	UP
STAT2	UP
RNF122	UP
ALDH1A3	UP
RERG	UP
BCL9L	UP
MNDA	UP
ARHGAP25	UP
CSF2RB	UP
MEGF6	UP
NR3C1	UP
TNFSF13B	UP
ITGB3	UP
PSTPIP1	UP
AIF1	UP
DES	UP
MDFIC	UP
LCP1	UP
IBSP	UP
CPQ	UP
CCL7	UP
SELP	UP
ARHGAP23	UP
TMOD1	UP
C4B	UP
PHLDB2	UP
NID1	UP
CAV2	UP
SCIMP	UP
WDR81	UP
GPX7	UP
CLEC4E	UP
C8orf88	UP
FBXO32	UP
EFHD1	UP
BTK	UP
LMO2	UP
CHI3L1	UP
RARB	UP
MILR1	UP
FMNL3	UP
RGS16	UP
HLA-DOA	UP
TPSAB1	UP
SNCA	UP
TCF21	UP
CYBB	UP
THBS3	UP
BEX4	UP
FLT1	UP
SELE	UP
GMFG	UP
ITGAL	UP
SLC9A9	UP
TCEAL7	UP
SOX18	UP
LAMC1	UP
RTL8C	UP
CSF3R	UP
SEPTIN5	UP
PAMR1	UP
CALCRL	UP
AHDC1	UP
RAMP1	UP
GSN	UP
LAMA2	UP
CLIC2	UP
SH3BP5	UP
CCR5	UP
RNF144A	UP
CCDC88A	UP
APLP1	UP
TLR2	UP
FYN	UP
EDNRA	UP
TMEM273	UP
SRGN	UP
DENND5A	UP
IL3RA	UP
PLEK	UP
MRC1	UP
CYTL1	UP
DIP2C	UP
TPSB2	UP
IFITM10	UP
PLA2G7	UP
CSPG4	UP
TCEAL2	UP
AKR1B1	UP
SPON1	UP
SLFN11	UP
CCL3	UP
NPTXR	UP
CD109	UP
IRS1	UP
STOM	UP
CDR2L	UP
PTPRU	UP
RASAL3	UP
SH2B3	UP
CDH13	UP
ANGPTL4	UP
PHYHD1	UP
LTB	UP
CASQ2	UP
TCEA2	UP
LRRN4CL	UP
CXCR4	UP
RCSD1	UP
SASH3	UP
HLA-DPA1	UP
PTN	UP
HLA-DQB2	UP
CD74	UP
NGFR	UP
TRIB2	UP
CD180	UP
LRRC17	UP
ITGA7	UP
CHPF	UP
DOCK10	UP
PGF	UP
RUNX3	UP
SAMHD1	UP
CLEC7A	UP
CD82	UP
FBXO17	UP
PRICKLE2	UP
KLHDC7B	UP
C4A	UP
CAP2	UP
MEIS2	UP
CHST10	UP
WDFY4	UP
C1QTNF1	UP
SELENOM	UP
TNS3	UP
KDR	UP
SULF2	UP
ADGRG3	UP
LGI2	UP
RGS4	UP
JAK3	UP
GIMAP7	UP
RGS2	UP
OLFM1	UP
DRAM1	UP
MAN1C1	UP
FOXF1	UP
ARHGAP9	UP
RUNX2	UP
ANXA5	UP
SLC2A5	UP
SLC37A2	UP
IFI16	UP
TENT5B	UP
CYP26B1	UP
NATD1	UP
SPEG	UP
KLF2	UP
CRABP2	UP
ANGPTL1	UP
PLAUR	UP
EPHA3	UP
OBSL1	UP
HSPB6	UP
MEF2C	UP
SLC7A7	UP
CLU	UP
PTGS1	UP
GAL3ST4	UP
SPOCK2	UP
CCDC69	UP
SPN	UP
TNFRSF18	UP
PXDC1	UP
HLA-DRB1	UP
CAVIN2	UP
FERMT3	UP
CA11	UP
RASSF8	UP
IL2RB	UP
NTN1	UP
KCTD15	UP
SUGCT	UP
PODXL	UP
APOL3	UP
SMARCA1	UP
ZBED2	UP
CD52	UP
GBP5	UP
RNASE2	UP
FMOD	UP
SNCG	UP
CTF1	UP
SCARA3	UP
MDFI	UP
EGFL7	UP
CXCL12	UP
RCAN2	UP
CD7	UP
PLEKHF1	UP
AMIGO2	UP
PER1	UP
NREP	UP
CD83	UP
HMOX1	UP
CCL19	UP
MFNG	UP
CCL8	UP
SLC16A2	UP
SLC43A3	UP
C7	UP
CLCF1	UP
MYOF	UP
RASSF5	UP
RASA3	UP
HLA-DRA	UP
TWSG1	UP
KLHL6	UP
CD70	UP
ARHGAP10	UP
TMEM121	UP
MT2A	UP
SOX7	UP
ELMO1	UP
FOXC2	UP
SYNM	UP
TMEM132A	UP
MAMLD1	UP
TNFAIP2	UP
ROBO1	UP
GNG2	UP
TRIM22	UP
AGPAT4	UP
APOL4	UP
MS4A7	UP
SH3RF3	UP
IKBIP	UP
LILRA5	UP
HIP1	UP
ECM1	UP
SVEP1	UP
RTN2	UP
ENO2	UP
DNM1	UP
SLAMF9	UP
RENBP	UP
FABP4	UP
STEAP4	UP
SAMSN1	UP
TOX2	UP
KCNMA1	UP
MS4A6A	UP
GAS2L1	UP
TGFB2	UP
CSGALNACT1	UP
MMP13	UP
VIP	UP
ANXA1	UP
NCS1	UP
OMD	UP
SELL	UP
CCL4	UP
MX2	UP
FNBP1	UP
ASB2	UP
CHST2	UP
OAS2	UP
SVIL	UP
CFL2	UP
BST2	UP
TLR8	UP
G0S2	UP
CCL4L2	UP
CHIT1	UP
ALOX5	UP
TPBG	UP
UBASH3B	UP
PAM	UP
PCDHGC3	UP
ENPP2	UP
PTPRS	UP
ZNF304	UP
TGM2	UP
TIGIT	UP
CILP2	UP
PPP1R16B	UP
KLF9	UP
RRAD	UP
ANO1	UP
HLA-DMB	UP
NAV1	UP
TSPAN18	UP
EVI2B	UP
ALOX15B	UP
SFRP1	UP
SLCO2B1	UP
ALDH1L2	UP
PRDM1	UP
CXCL9	UP
SCPEP1	UP
S100A8	UP
KCTD12	UP
CSF2RA	UP
EVI2A	UP
F13A1	UP
IL2RA	UP
TLR1	UP
CORO1A	UP
PDGFRA	UP
PLIN4	UP
HLA-DRB5	UP
IGSF6	UP
OSM	UP
MPEG1	UP
CTSW	UP
TAGAP	UP
CCR2	UP
S100A3	UP
NOS3	UP
CADM1	UP
CST2	UP
CLIC4	UP
IKZF1	UP
ITIH5	UP
CD40	UP
IFIT1	UP
IRF7	UP
ABCA1	UP
OLFML3	UP
CX3CL1	UP
APOBEC3G	UP
SLC4A3	UP
XAF1	UP
CCL22	UP
PTGDS	UP
GBP4	UP
RSAD2	UP
EDIL3	UP
PRNP	UP
FKBP10	UP
APOD	UP
SMO	UP
CLEC4A	UP
TSPAN2	UP
ITGA4	UP
HAND1	UP
KIAA1549L	UP
SLN	UP
IL1RN	UP
WARS	UP
ZNF618	UP
IFIT3	UP
HLA-DMA	UP
NKG7	UP
PIK3AP1	UP
FYB1	UP
FJX1	UP
HTR2B	UP
S100A4	UP
GBP2	UP
IFI6	UP
PTMS	UP
HLA-DQA2	UP
L1CAM	UP
HLA-DQB1	UP
HHEX	UP
PDCD1	UP
ARNT2	UP
PTPRC	UP
GJB2	UP
ODF3B	UP
CPA3	UP
RAC2	UP
GBP1	UP
GAMT	UP
CCL5	UP
CXCL10	UP
TFPI	UP
BAHCC1	UP
OGN	UP
DOCK8	UP
CD79B	UP
GZMK	UP
CTSO	UP
PDZRN3	UP
MAP4K1	UP
GPR183	UP
MMRN1	UP
CTLA4	UP
IFIT2	UP
BST1	UP
CXCL13	UP
CD3E	UP
ACKR3	UP
YPEL3	UP
SECTM1	UP
FOLR2	UP
PDE5A	UP
LY6E	UP
HOXB2	UP
GASK1B	UP
ISG15	UP
DUSP1	UP
CLEC3B	UP
RDX	UP
BHLHE41	UP
MX1	UP
VAV1	UP
GREM2	UP
NDUFA4L2	UP
IFI44L	UP
PRF1	UP
GULP1	UP
SHISA3	UP
PI16	UP
ITGAV	UP
TMEM158	UP
EGFL6	UP
CCL13	UP
ZNF853	UP
MMP17	UP
SLFN5	UP
NR4A3	UP
RBP7	UP
CCL3L1	UP
CD36	UP
PLAAT3	UP
STMN2	UP
PLA1A	UP
ST3GAL1	UP
TCN2	UP
PLA2G2D	UP
FADS1	UP
CD274	UP
UBE2L6	UP
FOXC1	UP
GZMH	UP
CD27	UP
PRKAR2B	UP
CTSG	UP
EPHB6	UP
MMP1	UP
CCR7	UP
KRT17	UP
FPR2	UP
MAOB	UP
AIF1L	UP
PPP1R12B	UP
FADS2	UP
HSPA6	UP
ZNF683	UP
EMP1	UP
IL6	UP
CTXN1	UP
SORBS1	UP
LAG3	UP
PRDM8	UP
PLK2	UP
CLIC6	UP
BATF	UP
ABCA3	UP
LRP1	UP
AHNAK	UP
BCAM	UP
S1PR4	UP
CD48	UP
LTBP4	UP
DCBLD2	UP
DAPK1	UP
SAMD9L	UP
PLEKHA4	UP
CYTIP	UP
TACR2	UP
DUSP5	UP
CIITA	UP
FOSL1	UP
NES	UP
RGS1	UP
PLTP	UP
CALHM6	UP
IDO1	UP
PPP1R14A	UP
KRT16	UP
S100B	UP
UBD	UP
CDIP1	UP
BLVRA	UP
PGM5	UP
NR2F1	UP
IFI44	UP
GJB4	UP
GNA15	UP
PLAAT4	UP
STMN3	UP
ITM2A	UP
FGL2	UP
CLEC10A	UP
HOXC6	UP
KLK10	UP
IL7R	UP
CD209	UP
RAI2	UP
CD2	UP
APOBEC3C	UP
KRT7	UP
APOL1	UP
CDKN1C	UP
FDCSP	UP
EGR3	UP
CST1	UP
MMP12	UP
GALNT18	UP
SCRN1	UP
FCGR3B	UP
CD8A	UP
CD79A	UP
LAMA5	UP
SLC4A11	UP
CST7	UP
HCAR2	UP
WASF3	UP
VNN2	UP
PTGES	UP
CCL26	UP
NTSR1	UP
METRN	UP
SLAMF7	UP
GNLY	UP
CCL11	UP
PMEPA1	UP
CXCL11	UP
IGFL1	UP
TRNP1	UP
AIM2	UP
CPVL	UP
SOX8	UP
CDKN2A	UP
CST6	UP
PYGL	UP
KRT6A	UP
ADH1B	UP
IL11	UP
IGLL5	UP
C6orf15	UP
HSPA1A	UP
HOXD9	UP
MMP7	UP
RTL8A	UP
SOD3	UP
IGFL2	UP
S100A9	UP
FABP3	UP
CFD	UP
TNFSF9	UP
MZB1	UP
NXPH4	UP
RBP4	UP
RARRES1	UP
CARD11	UP
CXCL8	UP
KLK6	UP
MMP3	UP
MT1E	UP
TACSTD2	UP
FOSB	UP
LYZ	UP
ANPEP	UP
NPTX2	UP
KRT6B	UP
PPBP	UP
IGF2	UP
SELENBP1	DOWN
ADH6	DOWN
ID1	DOWN
NAT2	DOWN
SGK2	DOWN
TTPA	DOWN
CASP5	DOWN
AXIN2	DOWN
LRRC19	DOWN
C10orf99	DOWN
SULT1B1	DOWN
PHGR1	DOWN
CCL28	DOWN
DDC	DOWN
CCL20	DOWN
PPP1R14D	DOWN
C4BPA	DOWN
ADTRP	DOWN
DUOXA2	DOWN
MEP1A	DOWN
TDGF1	DOWN
SPINK1	DOWN
DEFB1	DOWN
DEFA6	DOWN
SLC39A2	DOWN
CDHR1	DOWN
REG3A	DOWN
AKR1B10	DOWN
RBP2	DOWN
RETNLB	DOWN
CLCA1	DOWN
HMGCS2	DOWN
CA4	DOWN
DUOX2	DOWN
CEACAM7	DOWN
UGT2B17	DOWN
DPEP1	DOWN
LCN2	DOWN
ADH1C	DOWN
OLFM4	DOWN
ZG16	DOWN
NOTUM	DOWN
FAM3B	DOWN
CLCA4	DOWN
SLC26A3	DOWN
NXPE4	DOWN
DEFA5	DOWN
PIGR	DOWN
ITLN1	DOWN
SPINK4	DOWN
