# Supplementary material for: Prognostic and Predictive Value of BGN in Colon Cancer Outcomes and Response to Immunotherapy
Source: Front Oncol. 2022 Jan 11;11:761030. doi: 10.3389/fonc.2021.761030 (PMC8790701; doi:10.3389/fonc.2021.761030)
Supplement: Supplementary file 3 [file Table_2.xlsx]

## Sheet: GO
GO analysis of DEGs between the high and low expression of subgroups by the median level of BGN expression.
ONTOLOGY	Description	pvalue	qvalue	set size
BP	extracellular matrix organization	2.68917e-71	9.84237e-68	150
BP	extracellular structure organization	6.0704e-68	1.11088e-64	157
BP	positive regulation of cell adhesion	2.47235e-40	3.01627e-37	120
BP	leukocyte migration	1.61878e-39	1.48118e-36	134
BP	leukocyte cell-cell adhesion	2.63844e-34	1.93134e-31	101
BP	cell-substrate adhesion	5.10292e-33	3.11278e-30	102
BP	myeloid leukocyte migration	2.59606e-31	1.35737e-28	75
BP	regulation of cell-cell adhesion	1.61247e-30	7.37706e-28	106
BP	leukocyte chemotaxis	5.25261e-30	2.13606e-27	76
BP	T cell activation	3.00884e-29	1.10124e-26	113
BP	cell chemotaxis	9.04465e-29	2.75862e-26	88
BP	regulation of leukocyte cell-cell adhesion	9.04465e-29	2.75862e-26	88
BP	regulation of T cell activation	1.21235e-27	3.41323e-25	88
BP	regulation of leukocyte migration	8.32531e-27	2.17647e-24	67
BP	positive regulation of cell-cell adhesion	1.28618e-26	3.13827e-24	77
BP	granulocyte migration	2.14727e-26	4.91187e-24	56
BP	ossification	7.23698e-26	1.55808e-23	98
BP	positive regulation of leukocyte cell-cell adhesion	2.6023e-25	5.29134e-23	69
BP	leukocyte proliferation	3.04408e-25	5.86385e-23	82
BP	granulocyte chemotaxis	3.42216e-25	6.26256e-23	51
BP	regulation of lymphocyte activation	1.47446e-24	2.56978e-22	108
BP	connective tissue development	1.62791e-24	2.70825e-22	77
BP	mononuclear cell migration	1.9674e-23	3.13073e-21	42
BP	positive regulation of leukocyte migration	2.55498e-23	3.89635e-21	50
BP	regulation of leukocyte proliferation	2.67723e-23	3.91947e-21	67
BP	negative regulation of cell activation	3.19092e-23	4.49184e-21	63
BP	positive regulation of T cell activation	7.85884e-23	1.06531e-20	63
BP	neutrophil migration	1.99682e-22	2.61012e-20	47
BP	collagen fibril organization	2.30181e-22	2.90504e-20	32
BP	collagen metabolic process	4.54379e-22	5.54342e-20	46
BP	positive regulation of cell activation	5.32868e-22	6.29128e-20	91
BP	regulation of mononuclear cell proliferation	5.96101e-22	6.6113e-20	63
BP	cartilage development	5.96101e-22	6.6113e-20	63
BP	regulation of angiogenesis	9.90344e-22	1.06608e-19	89
BP	regulation of chemotaxis	1.02593e-21	1.07283e-19	64
BP	mononuclear cell proliferation	1.08328e-21	1.07547e-19	73
BP	positive regulation of cytokine production	1.08723e-21	1.07547e-19	100
BP	negative regulation of cell adhesion	1.65312e-21	1.59222e-19	75
BP	positive regulation of response to external stimulus	1.76597e-21	1.6573e-19	80
BP	neutrophil chemotaxis	2.16403e-21	1.98009e-19	43
BP	regulation of lymphocyte proliferation	2.42679e-21	2.16636e-19	62
BP	lymphocyte differentiation	2.79436e-21	2.43508e-19	84
BP	lymphocyte proliferation	3.10759e-21	2.64507e-19	72
BP	negative regulation of immune system process	3.20916e-21	2.66944e-19	99
BP	cell-matrix adhesion	8.5758e-21	6.97498e-19	64
BP	regulation of leukocyte differentiation	1.39897e-20	1.11309e-18	71
BP	positive regulation of chemotaxis	2.13731e-20	1.66437e-18	48
BP	response to chemokine	6.0688e-20	4.53302e-18	40
BP	cellular response to chemokine	6.0688e-20	4.53302e-18	40
BP	regulation of vasculature development	7.55806e-20	5.5325e-18	91
BP	positive regulation of leukocyte activation	1.1301e-19	8.11009e-18	85
BP	T cell proliferation	3.84571e-19	2.70552e-17	55
BP	regulation of cell-substrate adhesion	3.99175e-19	2.70552e-17	60
BP	positive regulation of ERK1 and ERK2 cascade	3.99175e-19	2.70552e-17	60
BP	monocyte chemotaxis	4.63005e-19	3.08109e-17	32
BP	chemokine-mediated signaling pathway	6.79628e-19	4.44185e-17	37
BP	negative regulation of leukocyte activation	8.9277e-19	5.73252e-17	53
BP	response to molecule of bacterial origin	1.35458e-18	8.54787e-17	78
BP	bone development	3.11613e-18	1.93306e-16	59
BP	integrin-mediated signaling pathway	6.27245e-18	3.8262e-16	39
BP	regulation of leukocyte chemotaxis	7.89476e-18	4.73685e-16	41
BP	positive regulation of lymphocyte activation	1.34404e-17	7.93417e-16	75
BP	response to interferon-gamma	1.9573e-17	1.1371e-15	55
BP	response to lipopolysaccharide	2.40814e-17	1.37716e-15	74
BP	regulation of cellular response to growth factor stimulus	6.1776e-17	3.47846e-15	68
BP	cellular response to interferon-gamma	9.26925e-17	5.14022e-15	51
BP	regulation of T cell proliferation	1.05215e-16	5.73094e-15	47
BP	extracellular matrix disassembly	1.06477e-16	5.73094e-15	33
BP	T cell differentiation	1.25634e-16	6.66407e-15	60
BP	chondrocyte differentiation	1.79209e-16	9.37005e-15	41
BP	positive regulation of leukocyte chemotaxis	2.6603e-16	1.37136e-14	34
BP	regulation of ERK1 and ERK2 cascade	2.71074e-16	1.37796e-14	68
BP	positive regulation of angiogenesis	3.00181e-16	1.50502e-14	54
BP	positive regulation of mononuclear cell proliferation	3.7694e-16	1.86433e-14	42
BP	skeletal system morphogenesis	4.23257e-16	2.06549e-14	59
BP	epithelial cell proliferation	6.04245e-16	2.90992e-14	85
BP	regulation of lymphocyte differentiation	6.70755e-16	3.18826e-14	48
BP	positive regulation of leukocyte proliferation	7.28157e-16	3.41674e-14	43
BP	lymphocyte migration	8.34642e-16	3.86682e-14	38
BP	ERK1 and ERK2 cascade	1.47644e-15	6.7547e-14	69
BP	positive regulation of lymphocyte proliferation	1.6163e-15	7.30329e-14	41
BP	neutrophil activation	1.67544e-15	7.4782e-14	92
BP	regulation of inflammatory response	2.59527e-15	1.14442e-13	90
BP	ameboidal-type cell migration	2.74301e-15	1.19517e-13	87
BP	regulation of epithelial cell proliferation	5.08523e-15	2.18964e-13	76
BP	negative regulation of lymphocyte activation	5.24126e-15	2.23058e-13	43
BP	regulation of hemopoiesis	5.91771e-15	2.48952e-13	88
BP	positive regulation of cytosolic calcium ion concentration	7.12332e-15	2.96265e-13	68
BP	cytokine secretion	8.33013e-15	3.42565e-13	57
BP	negative regulation of cell-cell adhesion	1.25179e-14	5.0864e-13	48
BP	mesenchyme development	1.26465e-14	5.0864e-13	62
BP	positive regulation of vasculature development	1.81337e-14	7.21407e-13	55
BP	cellular divalent inorganic cation homeostasis	2.02591e-14	7.97295e-13	89
BP	leukocyte apoptotic process	2.07348e-14	8.07335e-13	35
BP	neutrophil degranulation	2.10324e-14	8.103e-13	88
BP	regulation of T cell differentiation	2.1277e-14	8.11187e-13	41
BP	regulation of leukocyte apoptotic process	2.41265e-14	9.10339e-13	31
BP	peptidyl-tyrosine modification	2.73177e-14	1.02023e-12	73
BP	platelet degranulation	2.82396e-14	1.04401e-12	39
BP	calcium ion homeostasis	2.89232e-14	1.05859e-12	86
BP	neutrophil activation involved in immune response	3.04919e-14	1.10051e-12	88
BP	regulation of calcium ion transport	3.067e-14	1.10051e-12	58
BP	second-messenger-mediated signaling	3.20343e-14	1.13831e-12	82
BP	tissue migration	3.56307e-14	1.25393e-12	72
BP	negative regulation of leukocyte cell-cell adhesion	3.75236e-14	1.30797e-12	39
BP	positive regulation of T cell proliferation	4.0603e-14	1.40195e-12	33
BP	neutrophil mediated immunity	4.21365e-14	1.4413e-12	89
BP	cellular calcium ion homeostasis	4.49362e-14	1.52284e-12	84
BP	calcium ion transport	4.83209e-14	1.62252e-12	81
BP	regulation of cell morphogenesis	5.18608e-14	1.71792e-12	87
BP	collagen catabolic process	5.21008e-14	1.71792e-12	23
BP	peptidyl-tyrosine phosphorylation	5.52252e-14	1.80468e-12	72
BP	bone morphogenesis	8.15348e-14	2.64086e-12	36
BP	regulation of cytosolic calcium ion concentration	2.23565e-13	7.17761e-12	70
BP	negative regulation of T cell activation	2.55753e-13	8.13962e-12	35
BP	regulation of immune effector process	3.51654e-13	1.10953e-11	82
BP	positive regulation of leukocyte differentiation	3.91152e-13	1.2236e-11	40
BP	endothelial cell proliferation	4.76836e-13	1.479e-11	47
BP	cellular response to molecule of bacterial origin	4.95626e-13	1.52436e-11	50
BP	positive regulation of hemopoiesis	5.64893e-13	1.72292e-11	46
BP	positive regulation of epithelial cell proliferation	6.0265e-13	1.82289e-11	49
BP	positive regulation of cell-substrate adhesion	6.14018e-13	1.84205e-11	36
BP	tissue remodeling	6.645e-13	1.96135e-11	45
BP	regulation of response to wounding	6.645e-13	1.96135e-11	45
BP	divalent inorganic cation transport	6.92605e-13	2.02795e-11	85
BP	negative regulation of cytokine production	8.4573e-13	2.45664e-11	61
BP	epithelial cell migration	8.932e-13	2.5741e-11	68
BP	divalent metal ion transport	9.23093e-13	2.63947e-11	84
BP	phagocytosis	1.17372e-12	3.33008e-11	70
BP	muscle organ development	1.21697e-12	3.42625e-11	75
BP	epithelium migration	1.35216e-12	3.75756e-11	68
BP	negative regulation of leukocyte proliferation	1.35519e-12	3.75756e-11	28
BP	regulation of endothelial cell proliferation	1.47309e-12	4.03247e-11	44
BP	osteoblast differentiation	1.48357e-12	4.03247e-11	51
BP	endochondral bone morphogenesis	1.48738e-12	4.03247e-11	27
BP	endothelium development	2.19697e-12	5.91244e-11	37
BP	lymphocyte chemotaxis	2.3879e-12	6.37936e-11	25
BP	bone mineralization	2.48649e-12	6.5946e-11	34
BP	endothelial cell migration	2.71876e-12	7.15874e-11	57
BP	regulation of hemostasis	2.77754e-12	7.26128e-11	28
BP	cellular response to biotic stimulus	2.8647e-12	7.43602e-11	52
BP	T cell migration	3.59924e-12	9.27693e-11	25
BP	regulation of mononuclear cell migration	3.64901e-12	9.33943e-11	21
BP	regulation of cytokine secretion	4.88827e-12	1.24244e-10	48
BP	cellular extravasation	5.4577e-12	1.3776e-10	24
BP	response to transforming growth factor beta	5.72163e-12	1.43433e-10	54
BP	mesenchymal cell differentiation	6.73847e-12	1.67774e-10	49
BP	positive regulation of lymphocyte differentiation	7.04607e-12	1.74248e-10	30
BP	cellular response to lipopolysaccharide	7.26431e-12	1.78439e-10	47
BP	regulation of cell shape	7.40277e-12	1.80628e-10	39
BP	negative regulation of cellular component movement	8.20903e-12	1.98974e-10	70
BP	negative regulation of mononuclear cell proliferation	1.05285e-11	2.51858e-10	26
BP	negative regulation of lymphocyte proliferation	1.05285e-11	2.51858e-10	26
BP	cell junction organization	1.12254e-11	2.66785e-10	58
BP	negative regulation of cellular response to growth factor stimulus	1.28979e-11	3.03216e-10	41
BP	regulation of blood coagulation	1.2924e-11	3.03216e-10	27
BP	regulation of granulocyte chemotaxis	1.31997e-11	3.07712e-10	20
BP	negative regulation of cell motility	1.75412e-11	4.06335e-10	65
BP	negative regulation of cell migration	2.05584e-11	4.72901e-10	63
BP	regulation of wound healing	2.06732e-11	4.72901e-10	38
BP	myeloid leukocyte differentiation	2.2331e-11	5.0765e-10	46
BP	regulation of phagocytosis	2.31112e-11	5.22141e-10	30
BP	urogenital system development	3.529e-11	7.92402e-10	62
BP	positive regulation of endothelial cell proliferation	3.85033e-11	8.59282e-10	32
BP	negative regulation of response to external stimulus	4.70439e-11	1.04352e-09	66
BP	positive regulation of T cell differentiation	4.78468e-11	1.05493e-09	27
BP	transmembrane receptor protein serine/threonine kinase signaling pathway	5.00108e-11	1.09604e-09	64
BP	renal system development	5.32667e-11	1.16045e-09	57
BP	regulation of coagulation	6.53983e-11	1.41632e-09	27
BP	regulation of ossification	6.74976e-11	1.45318e-09	45
BP	vascular endothelial growth factor receptor signaling pathway	7.12103e-11	1.52415e-09	29
BP	regulation of metal ion transport	7.52248e-11	1.60071e-09	69
BP	cellular response to transforming growth factor beta stimulus	8.00549e-11	1.69365e-09	51
BP	cell adhesion mediated by integrin	8.16287e-11	1.71702e-09	24
BP	chondrocyte development	9.30527e-11	1.94613e-09	20
BP	negative regulation of locomotion	9.48525e-11	1.9725e-09	69
BP	biomineral tissue development	1.13617e-10	2.33618e-09	39
BP	regulation of tumor necrosis factor superfamily cytokine production	1.13617e-10	2.33618e-09	39
BP	myeloid cell differentiation	1.32674e-10	2.71277e-09	71
BP	muscle contraction	1.93476e-10	3.93402e-09	64
BP	endodermal cell differentiation	2.08356e-10	4.21317e-09	19
BP	artery development	2.12588e-10	4.27513e-09	29
BP	regulation of neutrophil migration	2.16215e-10	4.3243e-09	17
BP	interleukin-10 production	2.25657e-10	4.46543e-09	21
BP	endoderm formation	2.25712e-10	4.46543e-09	20
BP	regulation of peptidyl-tyrosine phosphorylation	2.27684e-10	4.48023e-09	51
BP	muscle system process	2.40668e-10	4.7104e-09	76
BP	regulation of transmembrane receptor protein serine/threonine kinase signaling pathway	2.45419e-10	4.77785e-09	49
BP	regulation of actin filament-based process	2.64828e-10	5.12841e-09	67
BP	macrophage activation	2.86377e-10	5.51652e-09	28
BP	tumor necrosis factor superfamily cytokine production	2.96946e-10	5.69017e-09	39
BP	aminoglycan biosynthetic process	3.88551e-10	7.38953e-09	31
BP	actin filament organization	3.89666e-10	7.38953e-09	68
BP	hemostasis	3.99701e-10	7.54076e-09	61
BP	eosinophil migration	4.653e-10	8.73332e-09	14
BP	positive regulation of secretion	4.86e-10	9.07531e-09	71
BP	regulation of actin cytoskeleton organization	5.0843e-10	9.44596e-09	61
BP	negative regulation of leukocyte apoptotic process	5.13402e-10	9.49016e-09	19
BP	regulation of interleukin-10 production	5.19777e-10	9.55971e-09	20
BP	kidney development	5.42743e-10	9.9322e-09	53
BP	glycosaminoglycan biosynthetic process	5.45864e-10	9.93962e-09	30
BP	positive regulation of immune effector process	5.80241e-10	1.05133e-08	45
BP	adaptive immune response based on somatic recombination of immune receptors built from immunoglobulin superfamily domains	5.84981e-10	1.0547e-08	63
BP	alpha-beta T cell activation	7.66134e-10	1.37454e-08	34
BP	axonogenesis	7.91739e-10	1.41354e-08	75
BP	regulation of endocytosis	8.11345e-10	1.44152e-08	53
BP	positive regulation of secretion by cell	8.93802e-10	1.58034e-08	67
BP	odontogenesis	9.04931e-10	1.59233e-08	33
BP	positive regulation of cytokine secretion	9.40435e-10	1.64689e-08	34
BP	negative regulation of hemostasis	1.14213e-09	1.99058e-08	20
BP	calcium ion transmembrane import into cytosol	1.15173e-09	1.99779e-08	34
BP	positive regulation of tumor necrosis factor superfamily cytokine production	1.16227e-09	2.00083e-08	26
BP	endochondral bone growth	1.16442e-09	2.00083e-08	18
BP	regulation of protein secretion	1.17102e-09	2.00277e-08	75
BP	regulation of neuron projection development	1.17822e-09	2.00571e-08	78
BP	regulation of peptide secretion	1.2941e-09	2.19279e-08	78
BP	regulation of supramolecular fiber organization	1.45593e-09	2.45562e-08	61
BP	formation of primary germ layer	1.52552e-09	2.56119e-08	31
BP	blood coagulation	1.61562e-09	2.70008e-08	59
BP	negative regulation of chondrocyte differentiation	1.69357e-09	2.81749e-08	13
BP	muscle cell proliferation	1.79718e-09	2.97632e-08	47
BP	regulation of cartilage development	1.92985e-09	3.18165e-08	23
BP	negative regulation of response to wounding	1.98686e-09	3.26094e-08	26
BP	negative regulation of immune response	2.07605e-09	3.39211e-08	35
BP	positive regulation of calcium ion transport	2.35161e-09	3.82529e-08	31
BP	calcium ion transport into cytosol	2.44298e-09	3.95633e-08	36
BP	calcium-mediated signaling	2.54805e-09	4.1083e-08	44
BP	regulation of antigen processing and presentation	2.84149e-09	4.56134e-08	12
BP	glomerulus development	2.92633e-09	4.67702e-08	21
BP	organ growth	3.13955e-09	4.99598e-08	42
BP	coagulation	3.22244e-09	5.10568e-08	59
BP	cellular response to vascular endothelial growth factor stimulus	3.3039e-09	5.21219e-08	22
BP	regulation of adaptive immune response	3.50329e-09	5.4795e-08	36
BP	regulation of tumor necrosis factor production	3.50329e-09	5.4795e-08	36
BP	positive regulation of protein secretion	3.56948e-09	5.55928e-08	50
BP	response to virus	3.58916e-09	5.56625e-08	57
BP	positive regulation of endocytosis	3.62919e-09	5.60457e-08	35
BP	regulation of chondrocyte differentiation	3.87522e-09	5.95937e-08	19
BP	neuron projection guidance	3.98452e-09	6.10182e-08	51
BP	regulation of lymphocyte migration	4.07377e-09	6.21251e-08	21
BP	cartilage development involved in endochondral bone morphogenesis	4.13543e-09	6.25442e-08	18
BP	bone growth	4.13543e-09	6.25442e-08	18
BP	regulation of alpha-beta T cell activation	4.29631e-09	6.47098e-08	26
BP	negative regulation of sequestering of calcium ion	4.41083e-09	6.58924e-08	31
BP	negative regulation of transmembrane receptor protein serine/threonine kinase signaling pathway	4.41083e-09	6.58924e-08	31
BP	glial cell activation	4.87226e-09	7.24898e-08	20
BP	substrate adhesion-dependent cell spreading	5.01163e-09	7.42615e-08	27
BP	negative regulation of blood coagulation	5.60781e-09	8.27604e-08	19
BP	positive regulation of peptide secretion	5.6372e-09	8.28388e-08	52
BP	muscle tissue development	5.65839e-09	8.28388e-08	66
BP	tumor necrosis factor production	5.93582e-09	8.65542e-08	36
BP	cartilage morphogenesis	6.03646e-09	8.76723e-08	14
BP	response to ketone	6.06862e-09	8.77911e-08	40
BP	microglial cell activation	6.14341e-09	8.81439e-08	18
BP	leukocyte activation involved in inflammatory response	6.14341e-09	8.81439e-08	18
BP	eosinophil chemotaxis	6.16526e-09	8.81439e-08	12
BP	regulation of bone mineralization	6.26757e-09	8.92579e-08	23
BP	regulation of leukocyte mediated immunity	6.4075e-09	9.08971e-08	41
BP	cytosolic calcium ion transport	6.61531e-09	9.29179e-08	37
BP	regulation of sequestering of calcium ion	6.6226e-09	9.29179e-08	31
BP	nephron development	6.62851e-09	9.29179e-08	33
BP	regulation of monocyte chemotaxis	6.6515e-09	9.29179e-08	13
BP	negative regulation of T cell proliferation	6.84167e-09	9.52111e-08	20
BP	response to amyloid-beta	8.03204e-09	1.11353e-07	19
BP	heart morphogenesis	9.13698e-09	1.26194e-07	48
BP	response to acid chemical	9.31923e-09	1.28227e-07	58
BP	morphogenesis of a branching structure	9.63051e-09	1.32014e-07	40
BP	regulation of epithelial to mesenchymal transition	9.81268e-09	1.34009e-07	25
BP	axon guidance	9.85453e-09	1.3408e-07	50
BP	negative regulation of leukocyte differentiation	1.00631e-08	1.3641e-07	27
BP	regulation of cytokine production involved in immune response	1.04997e-08	1.41011e-07	24
BP	negative regulation of cartilage development	1.05181e-08	1.41011e-07	14
BP	regulation of neutrophil chemotaxis	1.05181e-08	1.41011e-07	14
BP	regulation of adaptive immune response based on somatic recombination of immune receptors built from immunoglobulin superfamily domains	1.15415e-08	1.54168e-07	33
BP	sequestering of calcium ion	1.19618e-08	1.592e-07	31
BP	integrin activation	1.26129e-08	1.67259e-07	12
BP	heart valve development	1.31554e-08	1.72913e-07	20
BP	regulation of B cell proliferation	1.31554e-08	1.72913e-07	20
BP	platelet activation	1.32283e-08	1.72913e-07	34
BP	positive regulation of inflammatory response	1.32283e-08	1.72913e-07	34
BP	response to tumor necrosis factor	1.32772e-08	1.72934e-07	54
BP	sprouting angiogenesis	1.3691e-08	1.77691e-07	38
BP	dendritic cell antigen processing and presentation	1.6154e-08	2.08917e-07	9
BP	regulation of smooth muscle cell proliferation	1.62764e-08	2.0976e-07	36
BP	embryonic organ development	1.66211e-08	2.1345e-07	67
BP	positive regulation of peptidyl-tyrosine phosphorylation	1.68411e-08	2.15519e-07	39
BP	regulation of cell-matrix adhesion	1.73853e-08	2.21708e-07	29
BP	positive regulation of tumor necrosis factor production	1.74711e-08	2.22029e-07	24
BP	interleukin-2 production	1.80264e-08	2.28293e-07	20
BP	gastrulation	1.86683e-08	2.35606e-07	38
BP	aminoglycan metabolic process	1.91472e-08	2.4082e-07	36
BP	cell junction assembly	2.08768e-08	2.61181e-07	45
BP	heterophilic cell-cell adhesion via plasma membrane cell adhesion molecules	2.09801e-08	2.61181e-07	17
BP	apoptotic cell clearance	2.09801e-08	2.61181e-07	17
BP	negative regulation of immune effector process	2.12643e-08	2.63822e-07	29
BP	cellular response to tumor necrosis factor	2.19265e-08	2.71118e-07	51
BP	renal system vasculature development	2.21704e-08	2.72294e-07	13
BP	kidney vasculature development	2.21704e-08	2.72294e-07	13
BP	negative regulation of coagulation	2.22907e-08	2.72856e-07	19
BP	positive regulation of phosphatidylinositol 3-kinase signaling	2.23862e-08	2.73112e-07	24
BP	smooth muscle cell proliferation	2.2489e-08	2.73454e-07	36
BP	neuroinflammatory response	2.52164e-08	3.05603e-07	22
BP	endothelial cell differentiation	2.542e-08	3.07053e-07	28
BP	regulation of biomineral tissue development	2.56458e-08	3.08762e-07	25
BP	reactive oxygen species metabolic process	2.58523e-08	3.10227e-07	50
BP	lung development	2.63733e-08	3.15446e-07	36
BP	heart valve morphogenesis	2.66558e-08	3.17786e-07	18
BP	B cell activation	2.76503e-08	3.28572e-07	53
BP	regulation of peptidase activity	2.84828e-08	3.37369e-07	69
BP	lymphocyte activation involved in immune response	3.2694e-08	3.85678e-07	37
BP	endoderm development	3.29364e-08	3.85678e-07	22
BP	negative regulation of wound healing	3.29364e-08	3.85678e-07	22
BP	positive regulation of lymphocyte migration	3.29829e-08	3.85678e-07	15
BP	positive regulation of phagocytosis	3.37261e-08	3.93113e-07	21
BP	cytokine production involved in immune response	3.51512e-08	4.07131e-07	26
BP	regulation of calcium ion transport into cytosol	3.51512e-08	4.07131e-07	26
BP	humoral immune response	3.66695e-08	4.23376e-07	58
BP	maintenance of location	3.74216e-08	4.30702e-07	55
BP	morphogenesis of a branching epithelium	3.80512e-08	4.36575e-07	37
BP	homeostasis of number of cells	3.96243e-08	4.53203e-07	45
BP	respiratory system development	4.06666e-08	4.63676e-07	39
BP	visual system development	4.13085e-08	4.69531e-07	59
BP	endothelial cell development	4.21457e-08	4.77564e-07	19
BP	glycosaminoglycan metabolic process	4.30786e-08	4.86629e-07	34
BP	release of sequestered calcium ion into cytosol	4.6382e-08	5.20968e-07	29
BP	positive regulation of macrophage migration	4.64032e-08	5.20968e-07	11
BP	transforming growth factor beta receptor signaling pathway	4.68972e-08	5.24904e-07	39
BP	respiratory tube development	4.91369e-08	5.4663e-07	36
BP	positive regulation of protein kinase B signaling	4.91369e-08	5.4663e-07	36
BP	regulation of interleukin-12 production	5.22048e-08	5.77249e-07	18
BP	regulation of interleukin-2 production	5.22048e-08	5.77249e-07	18
BP	regulation of production of molecular mediator of immune response	5.2364e-08	5.77266e-07	31
BP	response to alcohol	6.07365e-08	6.67555e-07	43
BP	epithelial to mesenchymal transition	6.23787e-08	6.83551e-07	31
BP	substrate-dependent cell migration	6.48272e-08	7.06154e-07	13
BP	positive regulation of neutrophil migration	6.48272e-08	7.06154e-07	13
BP	sensory system development	6.75628e-08	7.33768e-07	59
BP	striated muscle tissue development	7.49487e-08	8.11574e-07	61
BP	superoxide metabolic process	7.58988e-08	8.19438e-07	21
BP	positive regulation of cytokine biosynthetic process	7.82311e-08	8.42134e-07	20
BP	leukocyte tethering or rolling	8.15819e-08	8.75345e-07	12
BP	T cell activation involved in immune response	8.17945e-08	8.75345e-07	26
BP	gland morphogenesis	8.29617e-08	8.85247e-07	28
BP	positive regulation of epithelial to mesenchymal transition	8.78467e-08	9.34648e-07	17
BP	interleukin-12 production	9.8611e-08	1.04613e-06	18
BP	myeloid leukocyte cytokine production	1.06358e-07	1.12506e-06	13
BP	proteoglycan metabolic process	1.13204e-07	1.19403e-06	24
BP	cardiac chamber morphogenesis	1.16436e-07	1.22458e-06	29
BP	regulation of interferon-gamma production	1.19426e-07	1.25243e-06	25
BP	leukocyte migration involved in inflammatory response	1.27536e-07	1.32987e-06	9
BP	regulation of macrophage cytokine production	1.27536e-07	1.32987e-06	9
BP	cell-cell adhesion via plasma-membrane adhesion molecules	1.34976e-07	1.40344e-06	47
BP	B cell proliferation	1.40555e-07	1.44868e-06	24
BP	epithelial cell development	1.40576e-07	1.44868e-06	39
BP	response to interleukin-1	1.40576e-07	1.44868e-06	39
BP	chondroitin sulfate biosynthetic process	1.4091e-07	1.44868e-06	12
BP	regulation of epithelial cell migration	1.48735e-07	1.52485e-06	49
BP	regulation of dendritic cell antigen processing and presentation	1.58971e-07	1.62524e-06	8
BP	female pregnancy	1.612e-07	1.64343e-06	37
BP	regulation of calcium ion import	1.66529e-07	1.69304e-06	15
BP	chondroitin sulfate proteoglycan biosynthetic process	1.70299e-07	1.72657e-06	13
BP	negative regulation of interleukin-10 production	1.71089e-07	1.72979e-06	10
BP	growth plate cartilage development	1.76938e-07	1.784e-06	14
BP	regulation of myeloid leukocyte differentiation	1.78976e-07	1.7996e-06	27
BP	positive regulation of neurogenesis	1.86333e-07	1.86844e-06	69
BP	response to corticosteroid	1.94327e-07	1.94327e-06	33
BP	antigen processing and presentation	1.98613e-07	1.98072e-06	41
BP	bone remodeling	2.03268e-07	2.02163e-06	23
BP	osteoclast differentiation	2.1443e-07	2.12686e-06	24
BP	protein kinase B signaling	2.24112e-07	2.21689e-06	46
BP	cellular defense response	2.30933e-07	2.27208e-06	17
BP	macrophage migration	2.30933e-07	2.27208e-06	17
BP	cardiac chamber development	2.34125e-07	2.29731e-06	34
BP	regulation of actin filament organization	2.37503e-07	2.32423e-06	45
BP	cellular response to interleukin-1	2.39483e-07	2.33735e-06	35
BP	epithelial tube morphogenesis	2.45797e-07	2.3926e-06	52
BP	muscle cell differentiation	2.50703e-07	2.43388e-06	59
BP	semi-lunar valve development	2.64562e-07	2.56163e-06	14
BP	mucopolysaccharide metabolic process	2.65474e-07	2.56368e-06	26
BP	positive regulation of phosphatidylinositol 3-kinase activity	2.6667e-07	2.56845e-06	13
BP	blood vessel endothelial cell migration	2.75697e-07	2.64843e-06	35
BP	regulation of endothelial cell migration	2.86956e-07	2.74493e-06	41
BP	positive regulation of phospholipid metabolic process	2.87243e-07	2.74493e-06	16
BP	adenylate cyclase-modulating G protein-coupled receptor signaling pathway	2.97012e-07	2.8309e-06	40
BP	regulation of transforming growth factor beta receptor signaling pathway	3.09301e-07	2.94037e-06	27
BP	CD4-positive, alpha-beta T cell activation	3.12386e-07	2.96063e-06	23
BP	positive regulation of calcium ion transport into cytosol	3.13051e-07	2.96063e-06	17
BP	interferon-gamma production	3.19924e-07	3.01784e-06	26
BP	outflow tract morphogenesis	3.33419e-07	3.13705e-06	21
BP	chronic inflammatory response	3.36249e-07	3.14513e-06	10
BP	gliogenesis	3.36487e-07	3.14513e-06	48
BP	lymphocyte mediated immunity	3.36855e-07	3.14513e-06	55
BP	positive regulation of endothelial cell migration	3.49588e-07	3.2557e-06	28
BP	G protein-coupled receptor signaling pathway, coupled to cyclic nucleotide second messenger	3.52688e-07	3.27624e-06	44
BP	leukocyte homeostasis	3.65152e-07	3.38344e-06	22
BP	eye development	3.68762e-07	3.40825e-06	56
BP	regulation of calcium ion transmembrane transport	3.77084e-07	3.47639e-06	31
BP	regulation of cellular extravasation	3.83972e-07	3.51335e-06	12
BP	aortic valve morphogenesis	3.83972e-07	3.51335e-06	12
BP	positive regulation of leukocyte apoptotic process	3.83972e-07	3.51335e-06	12
BP	negative regulation of alpha-beta T cell activation	3.89355e-07	3.55371e-06	14
BP	positive regulation of protein transport	4.02779e-07	3.66709e-06	62
BP	regulation of myeloid leukocyte mediated immunity	4.20862e-07	3.81276e-06	17
BP	regulation of phosphatidylinositol 3-kinase activity	4.20862e-07	3.81276e-06	17
BP	regulation of cellular response to transforming growth factor beta stimulus	4.40102e-07	3.97722e-06	27
BP	CD4-positive, alpha-beta T cell differentiation	4.7247e-07	4.24874e-06	20
BP	positive regulation of response to wounding	4.7247e-07	4.24874e-06	20
BP	positive regulation of smooth muscle cell proliferation	4.79768e-07	4.3038e-06	24
BP	vascular endothelial growth factor signaling pathway	4.84309e-07	4.31283e-06	15
BP	leukocyte adhesion to vascular endothelial cell	4.84309e-07	4.31283e-06	15
BP	regulation of T cell migration	4.84309e-07	4.31283e-06	15
BP	positive regulation of neutrophil chemotaxis	5.16897e-07	4.58347e-06	11
BP	negative regulation of cell-substrate adhesion	5.18458e-07	4.58347e-06	19
BP	positive chemotaxis	5.18458e-07	4.58347e-06	19
BP	T cell costimulation	5.61331e-07	4.95053e-06	17
BP	B cell differentiation	5.7789e-07	5.08432e-06	28
BP	macrophage cytokine production	6.32416e-07	5.5507e-06	9
BP	negative regulation of peptidase activity	6.83107e-07	5.98127e-06	44
BP	chemokine production	6.92233e-07	6.04671e-06	22
BP	calcium ion transmembrane transport	7.07853e-07	6.16843e-06	50
BP	regulation of cation transmembrane transport	7.12126e-07	6.19093e-06	53
BP	positive regulation of epithelial cell migration	7.16065e-07	6.21042e-06	33
BP	lymphocyte costimulation	7.43016e-07	6.42894e-06	17
BP	artery morphogenesis	7.53704e-07	6.50603e-06	20
BP	regulation of phospholipase activity	8.46749e-07	7.29201e-06	19
BP	muscle cell migration	8.49893e-07	7.30189e-06	24
BP	negative regulation of cell development	8.55697e-07	7.33455e-06	53
BP	glomerulus vasculature development	8.5893e-07	7.34505e-06	11
BP	type 2 immune response	9.11051e-07	7.77154e-06	13
BP	multi-multicellular organism process	9.1305e-07	7.77154e-06	39
BP	regulation of leukocyte degranulation	9.30937e-07	7.90541e-06	15
BP	phosphatidylinositol-mediated signaling	9.37271e-07	7.94077e-06	34
BP	vascular process in circulatory system	9.41901e-07	7.96157e-06	33
BP	regulation of type 2 immune response	9.44514e-07	7.96525e-06	12
BP	mesenchyme morphogenesis	9.83592e-07	8.27574e-06	16
BP	regeneration	1.02446e-06	8.5998e-06	36
BP	interferon-gamma-mediated signaling pathway	1.04109e-06	8.7194e-06	22
BP	regulation of extracellular matrix organization	1.13969e-06	9.52348e-06	14
BP	negative regulation of endopeptidase activity	1.20371e-06	1.00355e-05	42
BP	regulation of GTPase activity	1.20701e-06	1.00401e-05	67
BP	collagen biosynthetic process	1.30907e-06	1.08644e-05	16
BP	superoxide anion generation	1.32598e-06	1.09551e-05	13
BP	positive regulation of lipid kinase activity	1.32598e-06	1.09551e-05	13
BP	inositol lipid-mediated signaling	1.38536e-06	1.13696e-05	34
BP	regulation of interleukin-6 production	1.38541e-06	1.13696e-05	30
BP	positive regulation of granulocyte chemotaxis	1.38548e-06	1.13696e-05	11
BP	regulation of cytokine biosynthetic process	1.39179e-06	1.13959e-05	25
BP	regulation of platelet activation	1.43349e-06	1.1685e-05	12
BP	positive regulation of T cell migration	1.43349e-06	1.1685e-05	12
BP	vasculogenesis	1.46746e-06	1.19089e-05	20
BP	positive regulation of blood vessel endothelial cell migration	1.46746e-06	1.19089e-05	20
BP	establishment of T cell polarity	1.51711e-06	1.22353e-05	7
BP	T cell activation via T cell receptor contact with antigen bound to MHC molecule on antigen presenting cell	1.51711e-06	1.22353e-05	7
BP	negative regulation of calcium ion transport	1.51801e-06	1.22353e-05	18
BP	positive regulation of adaptive immune response based on somatic recombination of immune receptors built from immunoglobulin superfamily domains	1.52105e-06	1.22353e-05	23
BP	regulation of endopeptidase activity	1.53306e-06	1.23048e-05	61
BP	interleukin-1 production	1.65034e-06	1.32172e-05	25
BP	regulation of cellular component size	1.68119e-06	1.34349e-05	55
BP	negative regulation of secretion by cell	1.80243e-06	1.43321e-05	37
BP	response to glucocorticoid	1.80393e-06	1.43321e-05	29
BP	cytokine biosynthetic process	1.80522e-06	1.43321e-05	26
BP	receptor-mediated endocytosis	1.81984e-06	1.44169e-05	49
BP	interleukin-1 beta production	1.8281e-06	1.44199e-05	23
BP	alpha-beta T cell differentiation	1.8281e-06	1.44199e-05	23
BP	inflammatory cell apoptotic process	1.89963e-06	1.49519e-05	10
BP	negative regulation of vasculature development	2.02534e-06	1.59072e-05	34
BP	regulation of phosphatidylinositol 3-kinase signaling	2.11954e-06	1.6563e-05	26
BP	cytokine metabolic process	2.11954e-06	1.6563e-05	26
BP	positive regulation of wound healing	2.12694e-06	1.6563e-05	17
BP	regulation of CD4-positive, alpha-beta T cell activation	2.12694e-06	1.6563e-05	17
BP	aortic valve development	2.13358e-06	1.65794e-05	12
BP	dendritic cell migration	2.17581e-06	1.68718e-05	11
BP	regulation of phospholipid metabolic process	2.28165e-06	1.7655e-05	21
BP	positive regulation of cell projection organization	2.28946e-06	1.76781e-05	56
BP	mast cell mediated immunity	2.30071e-06	1.76904e-05	15
BP	negative regulation of leukocyte mediated immunity	2.30071e-06	1.76904e-05	15
BP	positive regulation of monocyte chemotaxis	2.33289e-06	1.79002e-05	9
BP	immunological synapse formation	2.34467e-06	1.7922e-05	8
BP	kidney epithelium development	2.34552e-06	1.7922e-05	28
BP	phosphatidylinositol 3-kinase signaling	2.40558e-06	1.83426e-05	29
BP	regulation of cell morphogenesis involved in differentiation	2.41393e-06	1.83679e-05	47
BP	cell-cell junction organization	2.43345e-06	1.84781e-05	30
BP	reproductive structure development	2.44451e-06	1.85236e-05	61
BP	striated muscle cell differentiation	2.64855e-06	2.00283e-05	46
BP	response to steroid hormone	2.69557e-06	2.03419e-05	56
BP	negative regulation of angiogenesis	2.73853e-06	2.06235e-05	32
BP	regulation of release of sequestered calcium ion into cytosol	2.75077e-06	2.06731e-05	20
BP	actin filament bundle organization	2.79077e-06	2.09308e-05	30
BP	aging	2.86984e-06	2.14798e-05	49
BP	regulation of osteoblast differentiation	2.90357e-06	2.16879e-05	26
BP	macrophage differentiation	2.9868e-06	2.22189e-05	14
BP	chondroitin sulfate proteoglycan metabolic process	2.9868e-06	2.22189e-05	14
BP	proteoglycan biosynthetic process	3.06023e-06	2.2719e-05	18
BP	reproductive system development	3.07091e-06	2.27521e-05	61
BP	myeloid cell apoptotic process	3.119e-06	2.30617e-05	12
BP	adherens junction organization	3.13824e-06	2.31572e-05	28
BP	branching morphogenesis of an epithelial tube	3.18712e-06	2.34477e-05	29
BP	immune response-activating cell surface receptor signaling pathway	3.19042e-06	2.34477e-05	65
BP	cell-substrate junction assembly	3.26907e-06	2.39775e-05	22
BP	endochondral ossification	3.33524e-06	2.43335e-05	11
BP	replacement ossification	3.33524e-06	2.43335e-05	11
BP	regulation of myeloid cell differentiation	3.33754e-06	2.43335e-05	41
BP	regulation of alpha-beta T cell differentiation	3.46378e-06	2.52037e-05	17
BP	negative regulation of blood vessel morphogenesis	3.53351e-06	2.566e-05	32
BP	positive regulation of adaptive immune response	3.70866e-06	2.68786e-05	23
BP	synapse organization	3.73993e-06	2.70041e-05	58
BP	chondroitin sulfate metabolic process	3.74811e-06	2.70041e-05	13
BP	regulation of macrophage migration	3.74811e-06	2.70041e-05	13
BP	negative regulation of hydrolase activity	3.86794e-06	2.78127e-05	64
BP	establishment of lymphocyte polarity	3.89384e-06	2.78893e-05	7
BP	synapse pruning	3.89384e-06	2.78893e-05	7
BP	regulation of calcium-mediated signaling	3.91325e-06	2.79736e-05	22
BP	positive regulation of neuron differentiation	3.96222e-06	2.82685e-05	54
BP	regulation of protein kinase B signaling	3.9978e-06	2.84669e-05	40
BP	regulation of BMP signaling pathway	4.05239e-06	2.87995e-05	21
BP	regulation of animal organ morphogenesis	4.09042e-06	2.90134e-05	41
BP	growth plate cartilage morphogenesis	4.12987e-06	2.92366e-05	9
BP	regulation of lipid kinase activity	4.38191e-06	3.0961e-05	17
BP	regulation of Wnt signaling pathway	4.42684e-06	3.12182e-05	53
BP	regulatory T cell differentiation	4.48434e-06	3.15629e-05	12
BP	positive regulation of neuron projection development	4.65112e-06	3.26739e-05	44
BP	positive regulation of macrophage chemotaxis	4.68485e-06	3.2785e-05	8
BP	dermatan sulfate proteoglycan biosynthetic process	4.68485e-06	3.2785e-05	8
BP	interleukin-6 production	4.75739e-06	3.32291e-05	30
BP	actin filament bundle assembly	4.80345e-06	3.34869e-05	29
BP	response to antibiotic	4.86733e-06	3.38677e-05	49
BP	aorta development	4.88412e-06	3.39201e-05	16
BP	dendritic cell chemotaxis	4.99551e-06	3.4471e-05	10
BP	positive regulation of mononuclear cell migration	4.99551e-06	3.4471e-05	10
BP	nitric oxide mediated signal transduction	5.00112e-06	3.4471e-05	11
BP	negative regulation of CD4-positive, alpha-beta T cell activation	5.00112e-06	3.4471e-05	11
BP	positive regulation of release of sequestered calcium ion into cytosol	5.16402e-06	3.55269e-05	13
BP	response to BMP	5.29348e-06	3.62811e-05	31
BP	cellular response to BMP stimulus	5.29348e-06	3.62811e-05	31
BP	negative regulation of secretion	5.30774e-06	3.63109e-05	39
BP	regulation of cell adhesion mediated by integrin	5.38699e-06	3.67843e-05	14
BP	positive regulation of supramolecular fiber organization	5.62625e-06	3.83465e-05	35
BP	regulation of cell size	5.79505e-06	3.94235e-05	32
BP	negative regulation of hemopoiesis	6.26662e-06	4.25525e-05	29
BP	regulation of ion transmembrane transport	6.43661e-06	4.36259e-05	65
BP	regulation of lymphocyte apoptotic process	6.81118e-06	4.60794e-05	15
BP	positive regulation of cell adhesion mediated by integrin	6.9966e-06	4.72464e-05	9
BP	positive regulation of B cell proliferation	7.03245e-06	4.73139e-05	13
BP	establishment of endothelial barrier	7.03245e-06	4.73139e-05	13
BP	mast cell degranulation	7.13329e-06	4.78166e-05	14
BP	regulation of CD4-positive, alpha-beta T cell differentiation	7.13329e-06	4.78166e-05	14
BP	cellular response to drug	7.17561e-06	4.80123e-05	53
BP	nephron epithelium development	7.2136e-06	4.81784e-05	23
BP	cyclic-nucleotide-mediated signaling	7.34269e-06	4.882e-05	36
BP	chondrocyte differentiation involved in endochondral bone morphogenesis	7.34968e-06	4.882e-05	11
BP	negative regulation of B cell activation	7.34968e-06	4.882e-05	11
BP	calcium ion import	7.37675e-06	4.88299e-05	19
BP	multicellular organismal homeostasis	7.37785e-06	4.88299e-05	65
BP	positive regulation of establishment of protein localization	7.54669e-06	4.98572e-05	62
BP	camera-type eye development	7.77716e-06	5.12872e-05	47
BP	antigen processing and presentation of peptide or polysaccharide antigen via MHC class II	7.81025e-06	5.14128e-05	22
BP	mast cell activation	7.89135e-06	5.18534e-05	16
BP	negative regulation of ion transport	8.12771e-06	5.33108e-05	29
BP	positive regulation of production of molecular mediator of immune response	8.3326e-06	5.45569e-05	21
BP	neutrophil homeostasis	8.73729e-06	5.68002e-05	8
BP	regulation of tolerance induction	8.73729e-06	5.68002e-05	8
BP	negative regulation of interleukin-12 production	8.73729e-06	5.68002e-05	8
BP	dermatan sulfate proteoglycan metabolic process	8.73729e-06	5.68002e-05	8
BP	cell differentiation involved in kidney development	8.76608e-06	5.68863e-05	15
BP	embryonic organ morphogenesis	8.86662e-06	5.74369e-05	44
BP	regulation of interleukin-1 production	9.22045e-06	5.96234e-05	22
BP	positive regulation of cytoskeleton organization	9.35792e-06	6.03335e-05	37
BP	mast cell activation involved in immune response	9.36324e-06	6.03335e-05	14
BP	entry into host cell	9.45291e-06	6.04854e-05	26
BP	entry into host	9.45291e-06	6.04854e-05	26
BP	entry into cell of other organism involved in symbiotic interaction	9.45291e-06	6.04854e-05	26
BP	entry into other organism involved in symbiotic interaction	9.45291e-06	6.04854e-05	26
BP	cellular response to acid chemical	9.75171e-06	6.22884e-05	35
BP	positive regulation of interleukin-6 production	9.90334e-06	6.31467e-05	21
BP	roof of mouth development	1.04595e-05	6.65261e-05	20
BP	regulation of B cell activation	1.04697e-05	6.65261e-05	32
BP	T cell differentiation involved in immune response	1.06402e-05	6.74923e-05	17
BP	regulation of chemokine production	1.08208e-05	6.85194e-05	19
BP	negative regulation of lymphocyte differentiation	1.1204e-05	7.08234e-05	15
BP	regulation of MAP kinase activity	1.12533e-05	7.09619e-05	49
BP	regulation of innate immune response	1.12647e-05	7.09619e-05	61
BP	glomerular filtration	1.14094e-05	7.17499e-05	9
BP	regulation of actin filament bundle assembly	1.17365e-05	7.3554e-05	21
BP	response to cAMP	1.17365e-05	7.3554e-05	21
BP	regulation of collagen metabolic process	1.21882e-05	7.62003e-05	14
BP	response to vitamin D	1.22004e-05	7.62003e-05	12
BP	acute inflammatory response	1.24272e-05	7.74723e-05	36
BP	positive regulation of alpha-beta T cell activation	1.24517e-05	7.74723e-05	16
BP	neural crest cell differentiation	1.24887e-05	7.74723e-05	20
BP	regulation of interleukin-1 beta production	1.24887e-05	7.74723e-05	20
BP	defense response to virus	1.28911e-05	7.98332e-05	38
BP	ovulation cycle	1.31182e-05	8.09659e-05	17
BP	lymphocyte apoptotic process	1.31182e-05	8.09659e-05	17
BP	cell migration involved in sprouting angiogenesis	1.38701e-05	8.53186e-05	21
BP	regulation of lipase activity	1.38701e-05	8.53186e-05	21
BP	viral entry into host cell	1.39878e-05	8.58984e-05	24
BP	positive regulation of ion transport	1.4177e-05	8.69145e-05	42
BP	smooth muscle cell migration	1.48651e-05	9.09805e-05	20
BP	regulation of regulatory T cell differentiation	1.50402e-05	9.18986e-05	11
BP	positive regulation of cellular extravasation	1.53909e-05	9.35725e-05	8
BP	regulation of extracellular matrix disassembly	1.53909e-05	9.35725e-05	8
BP	retina vasculature development in camera-type eye	1.53909e-05	9.35725e-05	8
BP	digestive system development	1.61009e-05	9.77271e-05	27
BP	negative regulation of cell projection organization	1.64654e-05	9.97736e-05	32
BP	macrophage chemotaxis	1.65912e-05	0.000100204	12
BP	transforming growth factor beta production	1.65912e-05	0.000100204	12
BP	negative regulation of osteoclast differentiation	1.7355e-05	0.000104645	10
BP	collagen-activated signaling pathway	1.7642e-05	0.0001062	7
BP	renal filtration	1.79931e-05	0.000108136	9
BP	mesenchymal cell development	1.87158e-05	0.000111928	19
BP	stem cell development	1.87158e-05	0.000111928	19
BP	positive regulation of axonogenesis	1.87158e-05	0.000111928	19
BP	regulation of osteoclast differentiation	1.92213e-05	0.000114763	16
BP	positive regulation of cell-matrix adhesion	2.0174e-05	0.000120256	14
BP	regulation of T cell apoptotic process	2.10009e-05	0.000124981	11
BP	regulation of DNA-binding transcription factor activity	2.14198e-05	0.000127267	58
BP	negative regulation of epithelial cell proliferation	2.17603e-05	0.000129081	29
BP	negative regulation of T cell differentiation	2.18063e-05	0.000129144	13
BP	antigen processing and presentation of peptide antigen via MHC class II	2.25262e-05	0.000132763	21
BP	actin cytoskeleton reorganization	2.25262e-05	0.000132763	21
BP	defense response to Gram-positive bacterium	2.25262e-05	0.000132763	21
BP	BMP signaling pathway	2.27264e-05	0.000133728	28
BP	developmental growth involved in morphogenesis	2.28752e-05	0.000134387	37
BP	regulation of lymphocyte mediated immunity	2.35491e-05	0.000138124	27
BP	aminoglycan catabolic process	2.36975e-05	0.000138773	16
BP	regulation of axonogenesis	2.44306e-05	0.000142837	31
BP	gland development	2.4536e-05	0.000143225	58
BP	glial cell differentiation	2.47389e-05	0.000144179	35
BP	positive regulation of GTPase activity	2.51213e-05	0.000145842	55
BP	T cell chemotaxis	2.51438e-05	0.000145842	10
BP	extracellular matrix assembly	2.51438e-05	0.000145842	10
BP	negative regulation of BMP signaling pathway	2.56709e-05	0.000148664	14
BP	chondrocyte morphogenesis involved in endochondral bone morphogenesis	2.58373e-05	0.00014892	8
BP	growth plate cartilage chondrocyte morphogenesis	2.58373e-05	0.00014892	8
BP	chondrocyte morphogenesis	2.58373e-05	0.00014892	8
BP	response to mechanical stimulus	2.68848e-05	0.000154472	34
BP	negative regulation of Wnt signaling pathway	2.68848e-05	0.000154472	34
BP	regulation of cell growth	2.73784e-05	0.000157051	56
BP	smooth muscle contraction	2.74889e-05	0.000157051	22
BP	detection of biotic stimulus	2.75483e-05	0.000157051	9
BP	negative regulation of interleukin-2 production	2.75483e-05	0.000157051	9
BP	angiogenesis involved in wound healing	2.75483e-05	0.000157051	9
BP	digestive tract development	2.8034e-05	0.000159174	25
BP	positive regulation of phospholipase activity	2.80512e-05	0.000159174	15
BP	neuron projection regeneration	2.80512e-05	0.000159174	15
BP	salivary gland morphogenesis	2.89001e-05	0.000163484	11
BP	embryonic digestive tract development	2.89001e-05	0.000163484	11
BP	regulation of cell junction assembly	3.14169e-05	0.000177447	19
BP	retina vasculature morphogenesis in camera-type eye	3.25744e-05	0.000182297	6
BP	regulation of chemokine-mediated signaling pathway	3.25744e-05	0.000182297	6
BP	interleukin-12 secretion	3.25744e-05	0.000182297	6
BP	dendritic cell apoptotic process	3.25744e-05	0.000182297	6
BP	regulation of apoptotic cell clearance	3.25744e-05	0.000182297	6
BP	regulation of dendritic cell apoptotic process	3.25744e-05	0.000182297	6
BP	T-helper 2 cell differentiation	3.29393e-05	0.000184058	7
BP	neural crest cell development	3.34985e-05	0.000186613	18
BP	negative regulation of transforming growth factor beta receptor signaling pathway	3.34985e-05	0.000186613	18
BP	negative regulation of cell growth	3.38274e-05	0.000188158	31
BP	placenta development	3.39922e-05	0.000188788	27
BP	regulation of reactive oxygen species metabolic process	3.4906e-05	0.00019357	32
BP	negative regulation of cytokine secretion	3.49611e-05	0.000193582	17
BP	regulation of myeloid cell apoptotic process	3.57451e-05	0.000197624	10
BP	negative regulation of growth	3.6271e-05	0.000199805	38
BP	positive regulation of smooth muscle cell migration	3.6358e-05	0.000199805	13
BP	T cell selection	3.6358e-05	0.000199805	13
BP	T cell apoptotic process	3.6358e-05	0.000199805	13
BP	production of molecular mediator of immune response	3.67144e-05	0.000201462	42
BP	cardiac septum development	3.67837e-05	0.00020154	22
BP	ureteric bud development	3.97616e-05	0.000217509	20
BP	negative regulation of proteolysis	3.98673e-05	0.000217509	50
BP	negative regulation of ossification	3.98766e-05	0.000217509	18
BP	response to reactive oxygen species	4.02528e-05	0.000219234	36
BP	positive regulation of cytokine production involved in immune response	4.07273e-05	0.00022116	14
BP	protein trimerization	4.07273e-05	0.00022116	14
BP	growth plate cartilage chondrocyte differentiation	4.108e-05	0.000222087	9
BP	chondrocyte development involved in endochondral bone morphogenesis	4.108e-05	0.000222087	9
BP	negative regulation of alpha-beta T cell differentiation	4.108e-05	0.000222087	9
BP	negative regulation of platelet activation	4.16245e-05	0.000224038	8
BP	regulation of interleukin-2 biosynthetic process	4.16245e-05	0.000224038	8
BP	positive regulation of myeloid leukocyte cytokine production involved in immune response	4.16245e-05	0.000224038	8
BP	canonical Wnt signaling pathway	4.23635e-05	0.00022768	47
BP	glycosaminoglycan catabolic process	4.2868e-05	0.000229717	15
BP	heterotypic cell-cell adhesion	4.2868e-05	0.000229717	15
BP	positive regulation of ossification	4.36929e-05	0.000233795	19
BP	cell recognition	4.40691e-05	0.000235464	34
BP	toll-like receptor signaling pathway	4.50835e-05	0.000240183	26
BP	positive regulation of lipid metabolic process	4.50835e-05	0.000240183	26
BP	negative regulation of myeloid leukocyte differentiation	4.63846e-05	0.000245059	13
BP	exocrine system development	4.63846e-05	0.000245059	13
BP	regulation of bone remodeling	4.63846e-05	0.000245059	13
BP	antigen processing and presentation of exogenous peptide antigen via MHC class II	4.64005e-05	0.000245059	20
BP	mesonephric epithelium development	4.64005e-05	0.000245059	20
BP	mesonephric tubule development	4.64005e-05	0.000245059	20
BP	negative regulation of cellular response to transforming growth factor beta stimulus	4.73099e-05	0.000249337	18
BP	cell growth	4.73467e-05	0.000249337	62
BP	cardiac ventricle development	4.80098e-05	0.0002524	24
BP	T cell mediated immunity	4.80662e-05	0.0002524	21
BP	negative regulation of neuron projection development	4.84527e-05	0.000254064	27
BP	antimicrobial humoral response	4.87368e-05	0.000254824	23
BP	reactive oxygen species biosynthetic process	4.87368e-05	0.000254824	23
BP	positive regulation of interleukin-2 production	4.99429e-05	0.000260016	10
BP	positive regulation of CD4-positive, alpha-beta T cell differentiation	4.99429e-05	0.000260016	10
BP	negative regulation of biomineral tissue development	4.99429e-05	0.000260016	10
BP	regulation of macrophage activation	5.08084e-05	0.000263403	14
BP	regulation of mast cell activation	5.08095e-05	0.000263403	12
BP	dendritic cell differentiation	5.08095e-05	0.000263403	12
BP	positive regulation of interleukin-10 production	5.26016e-05	0.00027154	11
BP	regulation of superoxide metabolic process	5.26016e-05	0.00027154	11
BP	amyloid-beta clearance	5.26016e-05	0.00027154	11
BP	regulation of smooth muscle cell migration	5.59457e-05	0.000288396	18
BP	negative regulation of peptide secretion	5.72442e-05	0.000294261	26
BP	localization within membrane	5.72442e-05	0.000294261	26
BP	actin polymerization or depolymerization	5.84895e-05	0.000299914	33
BP	tissue homeostasis	5.85078e-05	0.000299914	35
BP	negative regulation of leukocyte migration	5.87332e-05	0.000300229	13
BP	glial cell migration	5.87332e-05	0.000300229	13
BP	lymph vessel development	5.98264e-05	0.00030454	9
BP	tolerance induction	5.98264e-05	0.00030454	9
BP	negative regulation of cytokine production involved in immune response	5.98264e-05	0.00030454	9
BP	response to axon injury	5.9977e-05	0.000304883	17
BP	positive regulation of I-kappaB kinase/NF-kappaB signaling	6.16771e-05	0.00031309	30
BP	myeloid cell development	6.29152e-05	0.000318933	16
BP	glial cell development	6.42133e-05	0.000325063	22
BP	positive regulation of tumor necrosis factor biosynthetic process	6.47098e-05	0.000326673	8
BP	negative regulation of CD4-positive, alpha-beta T cell differentiation	6.47098e-05	0.000326673	8
BP	negative regulation of protein phosphorylation	6.48677e-05	0.000327019	56
BP	positive regulation of phospholipase C activity	6.55894e-05	0.000329749	12
BP	cellular response to amyloid-beta	6.55894e-05	0.000329749	12
BP	negative regulation of myeloid leukocyte mediated immunity	6.69911e-05	0.000333135	6
BP	facial nerve development	6.69911e-05	0.000333135	6
BP	facial nerve morphogenesis	6.69911e-05	0.000333135	6
BP	detection of molecule of bacterial origin	6.69911e-05	0.000333135	6
BP	natural killer cell chemotaxis	6.69911e-05	0.000333135	6
BP	negative thymic T cell selection	6.69911e-05	0.000333135	6
BP	regulation of T-helper 2 cell differentiation	6.69911e-05	0.000333135	6
BP	regulation of neutrophil activation	6.69911e-05	0.000333135	6
BP	negative regulation of protein secretion	6.74766e-05	0.000335094	25
BP	salivary gland development	6.96944e-05	0.000345171	11
BP	response to fluid shear stress	6.96944e-05	0.000345171	11
BP	response to vitamin	7.01234e-05	0.000346827	19
BP	stem cell differentiation	7.28666e-05	0.000359908	38
BP	response to oxidative stress	7.36403e-05	0.000363239	58
BP	positive regulation of calcium ion transmembrane transport	7.54963e-05	0.000371893	16
BP	negative regulation of defense response	7.57912e-05	0.000372844	36
BP	negative regulation of supramolecular fiber organization	7.60244e-05	0.000373489	25
BP	regulation of acute inflammatory response	7.62899e-05	0.000374291	27
BP	Rho protein signal transduction	7.76389e-05	0.000379547	32
BP	neural crest cell migration	7.76723e-05	0.000379547	14
BP	platelet-derived growth factor receptor signaling pathway	7.76723e-05	0.000379547	14
BP	positive regulation of MAP kinase activity	7.92635e-05	0.000386806	38
BP	negative regulation of nervous system development	8.14518e-05	0.000396955	44
BP	phagocytosis, engulfment	8.38261e-05	0.000406884	22
BP	mesonephros development	8.39186e-05	0.000406884	20
BP	astrocyte development	8.39337e-05	0.000406884	12
BP	epithelial cell differentiation involved in kidney development	8.39337e-05	0.000406884	12
BP	skeletal muscle tissue development	8.51848e-05	0.000410727	27
BP	regulation of macrophage chemotaxis	8.52875e-05	0.000410727	9
BP	positive regulation of blood coagulation	8.52875e-05	0.000410727	9
BP	basement membrane organization	8.52875e-05	0.000410727	9
BP	positive regulation of hemostasis	8.52875e-05	0.000410727	9
BP	regulation of muscle system process	8.61651e-05	0.000414408	38
BP	skeletal muscle organ development	8.84675e-05	0.000424923	28
BP	regulation of cation channel activity	9.09283e-05	0.00043617	29
BP	axon regeneration	9.2198e-05	0.000441681	13
BP	lipopolysaccharide-mediated signaling pathway	9.52263e-05	0.000454364	14
BP	T-helper cell differentiation	9.52263e-05	0.000454364	14
BP	lymphangiogenesis	9.57143e-05	0.000454364	7
BP	positive regulation of type 2 immune response	9.57143e-05	0.000454364	7
BP	cell-cell adhesion mediated by integrin	9.57143e-05	0.000454364	7
BP	negative regulation of T-helper cell differentiation	9.57143e-05	0.000454364	7
BP	regulation of membrane invagination	9.57143e-05	0.000454364	7
BP	receptor internalization	9.68548e-05	0.000459182	21
BP	positive regulation of calcium ion import	9.751e-05	0.000461094	8
BP	positive regulation of extracellular matrix organization	9.751e-05	0.000461094	8
BP	cardiac muscle tissue development	0.000100189	0.000473148	35
BP	pattern recognition receptor signaling pathway	0.000103074	0.000486147	31
BP	regulation of tissue remodeling	0.000106066	0.000498893	18
BP	regulation of epithelial cell apoptotic process	0.000106066	0.000498893	18
BP	negative regulation of adaptive immune response	0.000106525	0.000498893	12
BP	autonomic nervous system development	0.000106525	0.000498893	12
BP	regulation of phospholipase C activity	0.000106525	0.000498893	12
BP	regulation of small GTPase mediated signal transduction	0.000106594	0.000498893	46
BP	antigen processing and presentation of peptide antigen	0.00011281	0.000527312	30
BP	Ras protein signal transduction	0.000113335	0.000529089	57
BP	regulation of endothelial cell apoptotic process	0.000116125	0.000541425	14
BP	cell-substrate adherens junction assembly	0.00011717	0.000544908	17
BP	focal adhesion assembly	0.00011717	0.000544908	17
BP	regulation of T-helper 1 type immune response	0.000119254	0.000551794	9
BP	regulation of interleukin-4 production	0.000119254	0.000551794	9
BP	positive regulation of coagulation	0.000119254	0.000551794	9
BP	regulation of lymphocyte chemotaxis	0.000119254	0.000551794	9
BP	defense response to bacterium	0.000120343	0.000556131	45
BP	gastro-intestinal system smooth muscle contraction	0.00012526	0.000575219	6
BP	dermatan sulfate biosynthetic process	0.00012526	0.000575219	6
BP	transforming growth factor beta1 production	0.00012526	0.000575219	6
BP	negative T cell selection	0.00012526	0.000575219	6
BP	macrophage apoptotic process	0.00012526	0.000575219	6
BP	modification of morphology or physiology of other organism	0.000130798	0.0005999	27
BP	ovulation cycle process	0.000134143	0.000614474	12
BP	nitric oxide metabolic process	0.000137385	0.000627753	17
BP	muscle tissue morphogenesis	0.000137385	0.000627753	17
BP	regulation of blood vessel endothelial cell migration	0.000140833	0.000641874	26
BP	CD4-positive, alpha-beta T cell differentiation involved in immune response	0.000140885	0.000641874	14
BP	negative regulation of G protein-coupled receptor signaling pathway	0.000141002	0.000641874	13
BP	regulation of superoxide anion generation	0.000142948	0.000648315	8
BP	interleukin-2 biosynthetic process	0.000142948	0.000648315	8
BP	negative regulation of phagocytosis	0.000142948	0.000648315	8
BP	adenylate cyclase-activating G protein-coupled receptor signaling pathway	0.00014339	0.000648463	24
BP	adherens junction assembly	0.000143512	0.000648463	18
BP	odontogenesis of dentin-containing tooth	0.000143512	0.000648463	18
BP	neurotransmitter biosynthetic process	0.00014618	0.000659704	20
BP	pulmonary valve morphogenesis	0.000151941	0.000684014	7
BP	regulation of glial cell migration	0.000151941	0.000684014	7
BP	negative regulation of adaptive immune response based on somatic recombination of immune receptors built from immunoglobulin superfamily domains	0.000152133	0.000684036	11
BP	regulation of B cell differentiation	0.000163832	0.000734836	9
BP	regulation of leukocyte adhesion to vascular endothelial cell	0.000163832	0.000734836	9
BP	regulation of vascular endothelial growth factor production	0.000164169	0.000735444	10
BP	T cell receptor signaling pathway	0.000164632	0.00073662	31
BP	positive regulation of alpha-beta T cell differentiation	0.00016767	0.00074838	12
BP	trabecula morphogenesis	0.00016767	0.00074838	12
BP	alpha-beta T cell activation involved in immune response	0.000170082	0.000756378	14
BP	alpha-beta T cell differentiation involved in immune response	0.000170082	0.000756378	14
BP	positive regulation of actin filament bundle assembly	0.000170082	0.000756378	14
BP	regulation of multi-organism process	0.000177149	0.000786645	52
BP	cardiac septum morphogenesis	0.000177318	0.000786645	16
BP	pattern specification process	0.000183587	0.000813471	56
BP	positive regulation of STAT cascade	0.000192079	0.000850072	18
BP	negative regulation of calcium ion transmembrane transport	0.000193615	0.000855835	11
BP	cell killing	0.000197078	0.000869041	27
BP	homophilic cell adhesion via plasma membrane adhesion molecules	0.000197078	0.000869041	27
BP	response to ethanol	0.000201017	0.000885345	22
BP	bone resorption	0.000204354	0.000898501	14
BP	positive regulation of interleukin-4 production	0.000204495	0.000898501	8
BP	protein processing	0.00020663	0.000906794	44
BP	nitric oxide biosynthetic process	0.000208095	0.000911053	16
BP	neuron recognition	0.000208098	0.000911053	12
BP	receptor clustering	0.000210554	0.000920703	13
BP	response to organophosphorus	0.000213946	0.000930831	23
BP	negative regulation of production of molecular mediator of immune response	0.000214142	0.000930831	10
BP	negative regulation of interferon-gamma production	0.000214142	0.000930831	10
BP	positive regulation of interleukin-12 production	0.000214142	0.000930831	10
BP	regulation of T-helper cell differentiation	0.000214142	0.000930831	10
BP	reactive nitrogen species metabolic process	0.000217434	0.000935442	17
BP	endothelial cell morphogenesis	0.000217503	0.000935442	6
BP	complement receptor mediated signaling pathway	0.000217503	0.000935442	6
BP	dermatan sulfate metabolic process	0.000217503	0.000935442	6
BP	negative regulation of mast cell activation	0.000217503	0.000935442	6
BP	negative regulation of leukocyte degranulation	0.000217503	0.000935442	6
BP	positive regulation of interleukin-2 biosynthetic process	0.000217503	0.000935442	6
BP	protein heterotrimerization	0.000217503	0.000935442	6
BP	inflammatory response to wounding	0.000217503	0.000935442	6
BP	negative regulation of canonical Wnt signaling pathway	0.000219447	0.000942696	28
BP	cellular response to ketone	0.000221348	0.000946946	18
BP	positive regulation of vascular endothelial growth factor production	0.000221471	0.000946946	9
BP	negative regulation of lymphocyte apoptotic process	0.000221471	0.000946946	9
BP	interleukin-8 secretion	0.000221471	0.000946946	9
BP	regulation of tube diameter	0.000224183	0.000955193	24
BP	regulation of blood vessel size	0.000224183	0.000955193	24
BP	regulation of blood vessel diameter	0.000224183	0.000955193	24
BP	extrinsic apoptotic signaling pathway	0.000226075	0.000961517	33
BP	embryonic skeletal system development	0.000226193	0.000961517	22
BP	T cell differentiation in thymus	0.000227826	0.000967335	15
BP	negative regulation of T cell apoptotic process	0.000232188	0.000984716	7
BP	membrane invagination	0.000239486	0.00101449	23
BP	regulation of tube size	0.000249804	0.00105697	24
BP	positive regulation of reactive oxygen species metabolic process	0.000252113	0.00106551	19
BP	plasma membrane invagination	0.000254104	0.00107269	22
BP	digestive tract morphogenesis	0.000256541	0.00108173	12
BP	positive regulation of innate immune response	0.000258341	0.00108806	49
BP	protein polymerization	0.00026686	0.00112265	39
BP	MyD88-dependent toll-like receptor signaling pathway	0.000276273	0.00115561	10
BP	vascular endothelial growth factor production	0.000276273	0.00115561	10
BP	regulation of vascular endothelial growth factor receptor signaling pathway	0.000276273	0.00115561	10
BP	regulation of transforming growth factor beta production	0.000276273	0.00115561	10
BP	positive regulation of CD4-positive, alpha-beta T cell activation	0.000276273	0.00115561	10
BP	positive regulation of cell morphogenesis involved in differentiation	0.000285222	0.00119034	25
BP	actomyosin structure organization	0.000285627	0.00119034	30
BP	membrane raft organization	0.000286202	0.00119034	8
BP	trabecula formation	0.000286202	0.00119034	8
BP	regulation of bone development	0.000286202	0.00119034	8
BP	maternal process involved in female pregnancy	0.00029103	0.00120635	14
BP	positive regulation of sprouting angiogenesis	0.00029103	0.00120635	14
BP	positive regulation of cell division	0.00029104	0.00120635	17
BP	homeostasis of number of cells within a tissue	0.000294984	0.00122131	9
BP	sensory organ morphogenesis	0.000304926	0.00126105	36
BP	negative regulation of cell-matrix adhesion	0.000305716	0.00126147	11
BP	T-helper 1 type immune response	0.000305716	0.00126147	11
BP	positive regulation of protein serine/threonine kinase activity	0.000309104	0.00127401	44
BP	response to metal ion	0.000312104	0.00128493	47
BP	body morphogenesis	0.000314237	0.00129225	12
BP	negative regulation of neurogenesis	0.000314781	0.00129271	40
BP	positive regulation of lipase activity	0.000315575	0.00129271	15
BP	negative regulation of tumor necrosis factor superfamily cytokine production	0.000315575	0.00129271	15
BP	regulation of extrinsic apoptotic signaling pathway	0.00031576	0.00129271	25
BP	cellular response to toxic substance	0.000317397	0.00129796	35
BP	actin filament polymerization	0.000319752	0.00130613	28
BP	response to nutrient	0.000324212	0.00132287	32
BP	retinoid metabolic process	0.000326599	0.00133113	19
BP	regulation of canonical Wnt signaling pathway	0.000331272	0.00134867	39
BP	actin filament-based movement	0.000332941	0.00135396	23
BP	modulation of chemical synaptic transmission	0.000333782	0.00135587	54
BP	muscle organ morphogenesis	0.000335329	0.00136065	17
BP	axon extension	0.000338505	0.00137202	21
BP	myeloid cell homeostasis	0.000342827	0.00138399	24
BP	positive regulation of superoxide anion generation	0.000343351	0.00138399	7
BP	lymph vessel morphogenesis	0.000343351	0.00138399	7
BP	cell migration involved in heart development	0.000343351	0.00138399	7
BP	detection of external biotic stimulus	0.000343351	0.00138399	7
BP	positive regulation of interferon-gamma production	0.000345067	0.00138785	14
BP	endothelial cell apoptotic process	0.000345067	0.00138785	14
BP	carbohydrate derivative catabolic process	0.000346216	0.00139094	29
BP	antigen receptor-mediated signaling pathway	0.000346983	0.0013925	42
BP	JAK-STAT cascade	0.000349143	0.00139963	25
BP	regulation of vascular permeability	0.000352783	0.0014095	10
BP	respiratory burst	0.000352783	0.0014095	10
BP	positive regulation of cell migration involved in sprouting angiogenesis	0.000352783	0.0014095	10
BP	regulation of trans-synaptic signaling	0.000353145	0.0014095	54
BP	negative regulation of phosphorylation	0.000355622	0.00141443	57
BP	platelet-derived growth factor receptor-beta signaling pathway	0.000355926	0.00141443	6
BP	positive regulation of regulatory T cell differentiation	0.000355926	0.00141443	6
BP	regulation of integrin-mediated signaling pathway	0.000355926	0.00141443	6
BP	regulation of transmembrane transporter activity	0.000365115	0.00144937	37
BP	positive regulation of chemokine production	0.000368956	0.00146303	13
BP	B cell activation involved in immune response	0.000369407	0.00146324	15
BP	regulation of developmental growth	0.000376709	0.00149055	45
BP	mesenchymal cell proliferation	0.000379643	0.00149891	11
BP	regulation of collagen biosynthetic process	0.000379643	0.00149891	11
BP	B cell mediated immunity	0.000382061	0.00150231	32
BP	homotypic cell-cell adhesion	0.000382177	0.00150231	16
BP	positive regulation of animal organ morphogenesis	0.000382177	0.00150231	16
BP	regulation of B cell mediated immunity	0.000382556	0.00150231	12
BP	regulation of immunoglobulin mediated immune response	0.000382556	0.00150231	12
BP	positive regulation of JAK-STAT cascade	0.000385333	0.0015116	17
BP	antigen processing and presentation of exogenous peptide antigen	0.000387025	0.00151477	27
BP	positive regulation of acute inflammatory response	0.000387564	0.00151477	9
BP	regulation of mast cell degranulation	0.000387564	0.00151477	9
BP	STAT cascade	0.000387798	0.00151477	26
BP	mature B cell differentiation	0.000392732	0.00152766	8
BP	positive regulation of positive chemotaxis	0.000392732	0.00152766	8
BP	regulation of interleukin-8 secretion	0.000392732	0.00152766	8
BP	I-kappaB kinase/NF-kappaB signaling	0.000392767	0.00152766	37
BP	regulation of nitric oxide biosynthetic process	0.000407459	0.00158312	14
BP	response to purine-containing compound	0.00042062	0.00163079	24
BP	eye morphogenesis	0.00042062	0.00163079	24
BP	lysosome localization	0.000430931	0.001669	15
BP	positive regulation of transmembrane transport	0.00043954	0.00170031	30
BP	positive regulation of interleukin-1 production	0.000440409	0.00170031	13
BP	positive regulation of blood vessel diameter	0.000440409	0.00170031	13
BP	interleukin-8 production	0.000441521	0.00170281	16
BP	myelination	0.000444002	0.00171058	22
BP	interleukin-17 production	0.00044616	0.00171528	10
BP	positive regulation of epithelial cell apoptotic process	0.00044616	0.00171528	10
BP	cellular component assembly involved in morphogenesis	0.000451189	0.00173279	20
BP	muscle cell development	0.00045866	0.00175964	28
BP	response to fungus	0.000463011	0.00177261	12
BP	positive regulation of interleukin-1 beta production	0.000463011	0.00177261	12
BP	blood vessel remodeling	0.000468005	0.00178799	11
BP	response to progesterone	0.000468005	0.00178799	11
BP	cell-cell junction assembly	0.00047593	0.00181638	21
BP	regulation of adherens junction organization	0.000479224	0.00182429	14
BP	sphingosine-1-phosphate receptor signaling pathway	0.000481991	0.00182429	5
BP	regulation of nitric oxide mediated signal transduction	0.000481991	0.00182429	5
BP	positive regulation of osteoblast proliferation	0.000481991	0.00182429	5
BP	collagen-activated tyrosine kinase receptor signaling pathway	0.000481991	0.00182429	5
BP	regulation of T-helper 1 cell differentiation	0.000481991	0.00182429	5
BP	bone trabecula formation	0.000481991	0.00182429	5
BP	regulation of macrophage apoptotic process	0.000481991	0.00182429	5
BP	regulation of microglial cell activation	0.000493388	0.0018655	7
BP	positive regulation of leukocyte mediated immunity	0.000494178	0.00186655	22
BP	cAMP-mediated signaling	0.000500767	0.00188949	28
BP	regulation of mast cell activation involved in immune response	0.000502807	0.00189328	9
BP	cellular response to vitamin	0.000502807	0.00189328	9
BP	positive regulation of myeloid cell differentiation	0.000504914	0.00189732	17
BP	negative regulation of cation transmembrane transport	0.000504914	0.00189732	17
BP	cellular response to oxidative stress	0.000508561	0.00190906	40
BP	negative regulation of inflammatory response	0.000514032	0.00192762	26
BP	regulation of focal adhesion assembly	0.000523256	0.0019582	13
BP	regulation of cell-substrate junction assembly	0.000523256	0.0019582	13
BP	atrioventricular valve development	0.000529374	0.00197503	8
BP	regulation of positive chemotaxis	0.000529374	0.00197503	8
BP	response to thyroid hormone	0.000529374	0.00197503	8
BP	regulation of transporter activity	0.000531606	0.00198134	38
BP	positive regulation of peptidase activity	0.000533693	0.0019871	29
BP	response to retinoic acid	0.000534628	0.00198855	19
BP	ensheathment of neurons	0.000549223	0.0020387	22
BP	axon ensheathment	0.000549223	0.0020387	22
BP	germinal center formation	0.000554769	0.00205096	6
BP	negative regulation of bone remodeling	0.000554769	0.00205096	6
BP	regulation of phagocytosis, engulfment	0.000554769	0.00205096	6
BP	positive regulation of interleukin-8 secretion	0.000554769	0.00205096	6
BP	regulation of actin polymerization or depolymerization	0.00055634	0.0020547	27
BP	interleukin-1 beta secretion	0.000557257	0.00205601	12
BP	phospholipase C-activating G protein-coupled receptor signaling pathway	0.000558417	0.00205821	18
BP	negative regulation of endocytosis	0.000561468	0.00206738	14
BP	negative chemotaxis	0.000572932	0.00210747	11
BP	regulation of actin filament length	0.000607678	0.00222856	27
BP	regulation of protein processing	0.000607678	0.00222856	27
BP	regulation of morphogenesis of an epithelium	0.000607678	0.00222856	27
BP	regulation of muscle contraction	0.000616999	0.00226048	26
BP	immunoglobulin mediated immune response	0.000638868	0.00233592	31
BP	regulation of protein polymerization	0.000638868	0.00233592	31
BP	cGMP-mediated signaling	0.000644715	0.00235026	9
BP	interleukin-4 production	0.000644715	0.00235026	9
BP	alpha-beta T cell proliferation	0.000644715	0.00235026	9
BP	interaction with host	0.000662535	0.00241281	30
BP	diterpenoid metabolic process	0.000676028	0.00245706	19
BP	regulation of extent of cell growth	0.000676028	0.00245706	19
BP	pulmonary valve development	0.000691327	0.00249779	7
BP	negative regulation of bone mineralization	0.000691327	0.00249779	7
BP	thymic T cell selection	0.000691327	0.00249779	7
BP	glomerular epithelium development	0.000691327	0.00249779	7
BP	positive regulation of lymphocyte chemotaxis	0.000691327	0.00249779	7
BP	negative regulation of adherens junction organization	0.000691327	0.00249779	7
BP	regulation of bone resorption	0.000694841	0.00250061	10
BP	defense response to fungus	0.000694841	0.00250061	10
BP	semaphorin-plexin signaling pathway	0.000694841	0.00250061	10
BP	metanephric nephron development	0.000694841	0.00250061	10
BP	positive regulation of collagen metabolic process	0.000702056	0.00252409	8
BP	regulation of blood pressure	0.000722929	0.0025915	27
BP	antigen processing and presentation of exogenous antigen	0.000722929	0.0025915	27
BP	regulation of protein maturation	0.000722929	0.0025915	27
BP	positive regulation of protein complex assembly	0.000729097	0.00261105	36
BP	striated muscle cell development	0.000737561	0.00263878	26
BP	regulation of T cell mediated immunity	0.000762282	0.0027219	14
BP	negative regulation of tumor necrosis factor production	0.000762282	0.0027219	14
BP	regulation of smoothened signaling pathway	0.000772492	0.00275299	15
BP	renal tubule morphogenesis	0.000772492	0.00275299	15
BP	renal system process	0.000791213	0.00281423	20
BP	terpenoid metabolic process	0.000791213	0.00281423	20
BP	activation of innate immune response	0.000801528	0.00284815	41
BP	negative regulation of ion transmembrane transport	0.000803116	0.00285102	18
BP	regulation of interleukin-17 production	0.000817712	0.0028856	9
BP	tumor necrosis factor biosynthetic process	0.000817712	0.0028856	9
BP	regulation of tumor necrosis factor biosynthetic process	0.000817712	0.0028856	9
BP	positive T cell selection	0.000817712	0.0028856	9
BP	negative regulation of exocytosis	0.000817712	0.0028856	9
BP	positive regulation of ion transmembrane transport	0.000827752	0.0028856	24
BP	plasma membrane repair	0.000827824	0.0028856	5
BP	T cell tolerance induction	0.000827824	0.0028856	5
BP	cranial nerve structural organization	0.000827824	0.0028856	5
BP	bleb assembly	0.000827824	0.0028856	5
BP	regulation of transforming growth factor beta1 production	0.000827824	0.0028856	5
BP	positive regulation of T cell differentiation in thymus	0.000827824	0.0028856	5
BP	regulation of cell-cell adhesion mediated by integrin	0.000827824	0.0028856	5
BP	negative regulation of activated T cell proliferation	0.000827824	0.0028856	5
BP	establishment of blood-brain barrier	0.000827824	0.0028856	5
BP	positive regulation of glial cell migration	0.000827824	0.0028856	5
BP	negative regulation of B cell proliferation	0.000830201	0.0028856	6
BP	negative regulation of macrophage activation	0.000830201	0.0028856	6
BP	glomerular mesangium development	0.000830201	0.0028856	6
BP	metanephric glomerulus development	0.000830201	0.0028856	6
BP	G protein-coupled receptor signaling pathway involved in heart process	0.000830201	0.0028856	6
BP	cellular response to thyroid hormone stimulus	0.000830201	0.0028856	6
BP	negative regulation of protein transport	0.000832264	0.00289002	28
BP	renal tubule development	0.000842052	0.00292124	17
BP	heart process	0.0008503	0.00294706	38
BP	regulation of immunoglobulin production	0.000854855	0.00296005	13
BP	post-translational protein modification	0.000879249	0.00304164	45
BP	keratan sulfate biosynthetic process	0.000917346	0.00316445	8
BP	regulation of osteoblast proliferation	0.000917346	0.00316445	8
BP	fibrinolysis	0.000917346	0.00316445	8
BP	immunoglobulin production involved in immunoglobulin mediated immune response	0.000941608	0.00324509	12
BP	calcium-mediated signaling using intracellular calcium source	0.000947237	0.00325529	7
BP	regulation of macrophage differentiation	0.000947237	0.00325529	7
BP	immunoglobulin secretion	0.000947237	0.00325529	7
BP	in utero embryonic development	0.000972743	0.00333981	46
BP	positive regulation of osteoblast differentiation	0.000998575	0.00342208	13
BP	negative regulation of chemotaxis	0.000998575	0.00342208	13
BP	regulation of G protein-coupled receptor signaling pathway	0.00100341	0.00343545	23
BP	regulation of Rho protein signal transduction	0.00100513	0.00343812	22
BP	positive regulation of interleukin-8 production	0.00101153	0.00345676	11
BP	positive regulation of lymphocyte mediated immunity	0.00101298	0.00345851	18
BP	maternal placenta development	0.00102664	0.0034986	9
BP	endocardial cushion morphogenesis	0.00102664	0.0034986	9
BP	regulation of cytokine-mediated signaling pathway	0.00104151	0.00354597	26
BP	positive regulation of immunoglobulin production	0.00104785	0.00356094	10
BP	regulation of gastrulation	0.00104785	0.00356094	10
BP	negative regulation of cell morphogenesis involved in differentiation	0.00107269	0.00364196	17
BP	negative regulation of neuron differentiation	0.0010869	0.00368679	31
BP	response to fibroblast growth factor	0.00110092	0.00373089	23
BP	negative regulation of protein kinase activity	0.00111211	0.00376532	32
BP	negative regulation of establishment of protein localization	0.00114769	0.0038822	28
BP	astrocyte differentiation	0.00115958	0.00391881	15
BP	ureteric bud morphogenesis	0.00116195	0.0039232	13
BP	antimicrobial humoral immune response mediated by antimicrobial peptide	0.00117515	0.00396409	14
BP	cranial nerve morphogenesis	0.00118244	0.00398135	8
BP	protein kinase C signaling	0.00118244	0.00398135	8
BP	preganglionic parasympathetic fiber development	0.00120016	0.00402621	6
BP	regulation of interferon-gamma biosynthetic process	0.00120016	0.00402621	6
BP	cGMP metabolic process	0.00120016	0.00402621	6
BP	positive regulation of leukocyte adhesion to vascular endothelial cell	0.00120016	0.00402621	6
BP	regulation of cell killing	0.00120681	0.0040448	17
BP	negative regulation of DNA-binding transcription factor activity	0.00126643	0.00423861	25
BP	metanephros development	0.00127063	0.00423861	16
BP	response to prostaglandin E	0.00127219	0.00423861	7
BP	branching involved in salivary gland morphogenesis	0.00127219	0.00423861	7
BP	regulation of non-canonical Wnt signaling pathway	0.00127219	0.00423861	7
BP	positive regulation of axon extension	0.00127274	0.00423861	10
BP	positive regulation of calcium-mediated signaling	0.00127274	0.00423861	10
BP	monocyte differentiation	0.00127676	0.00424043	9
BP	negative regulation of calcium ion transmembrane transporter activity	0.00127676	0.00424043	9
BP	mononuclear cell differentiation	0.00127676	0.00424043	9
BP	regulation of I-kappaB kinase/NF-kappaB signaling	0.00128146	0.00425216	32
BP	actin-mediated cell contraction	0.00130884	0.00433909	19
BP	mast cell chemotaxis	0.00132966	0.00437638	5
BP	negative regulation of humoral immune response	0.00132966	0.00437638	5
BP	keratan sulfate catabolic process	0.00132966	0.00437638	5
BP	trophoblast giant cell differentiation	0.00132966	0.00437638	5
BP	leukocyte aggregation	0.00132966	0.00437638	5
BP	sphingolipid mediated signaling pathway	0.00132966	0.00437638	5
BP	mast cell migration	0.00132966	0.00437638	5
BP	trans-synaptic signaling, modulating synaptic transmission	0.00132966	0.00437638	5
BP	mammary gland development	0.00133572	0.00438846	22
BP	cellular response to fibroblast growth factor stimulus	0.00133572	0.00438846	22
BP	regulation of humoral immune response	0.00134029	0.00439951	21
BP	mesonephric tubule morphogenesis	0.00134702	0.00441162	13
BP	cranial skeletal system development	0.00134702	0.00441162	13
BP	cellular response to nutrient	0.0013488	0.00441162	14
BP	regulation of interleukin-8 production	0.0013488	0.00441162	14
BP	regulation of Ras protein signal transduction	0.00137424	0.00449082	32
BP	regulation of response to cytokine stimulus	0.00139611	0.00455822	27
BP	response to hypoxia	0.00140218	0.00457397	44
BP	innate immune response-activating signal transduction	0.00141085	0.00459813	38
BP	regulation of actin filament polymerization	0.00141423	0.00460504	24
BP	embryo implantation	0.00143525	0.00466521	11
BP	positive regulation of fibroblast proliferation	0.00143525	0.00466521	11
BP	neurotransmitter metabolic process	0.00144392	0.0046892	23
BP	response to decreased oxygen levels	0.00145619	0.00472486	45
BP	positive regulation of cation transmembrane transport	0.00146485	0.00474875	22
BP	regulation of cysteine-type endopeptidase activity	0.00147281	0.00477033	32
BP	regulation of alpha-beta T cell proliferation	0.00150515	0.00487078	8
BP	branching involved in ureteric bud morphogenesis	0.0015247	0.00492534	12
BP	platelet aggregation	0.0015247	0.00492534	12
BP	endocardial cushion development	0.00153542	0.00495558	10
BP	negative regulation of cytokine-mediated signaling pathway	0.00154337	0.00497248	14
BP	ventricular septum development	0.00154337	0.00497248	14
BP	negative regulation of smooth muscle cell proliferation	0.00155593	0.00500853	13
BP	axon extension involved in axon guidance	0.00157376	0.00505258	9
BP	neuron projection extension involved in neuron projection guidance	0.00157376	0.00505258	9
BP	regulation of actin cytoskeleton reorganization	0.00157376	0.00505258	9
BP	regionalization	0.00159224	0.00510744	43
BP	regulation of ion transmembrane transporter activity	0.00160257	0.00513609	34
BP	cell fate commitment	0.00160701	0.00514579	35
BP	regulation of signaling receptor activity	0.00162544	0.00520027	25
BP	regulation of protein complex assembly	0.00166557	0.005324	54
BP	atrioventricular valve morphogenesis	0.00167818	0.0053503	7
BP	endocardial cushion formation	0.00167818	0.0053503	7
BP	decidualization	0.00167818	0.0053503	7
BP	interferon-gamma biosynthetic process	0.00168415	0.00535068	6
BP	embryonic digestive tract morphogenesis	0.00168415	0.00535068	6
BP	negative regulation of focal adhesion assembly	0.00168415	0.00535068	6
BP	positive regulation of lymphocyte apoptotic process	0.00168415	0.00535068	6
BP	ruffle organization	0.0016961	0.00537712	11
BP	regulation of substrate adhesion-dependent cell spreading	0.0016961	0.00537712	11
BP	regulation of reactive oxygen species biosynthetic process	0.00169738	0.00537712	17
BP	endocrine process	0.00169835	0.00537712	15
BP	response to oxygen levels	0.00172757	0.00546493	47
BP	regulation of STAT cascade	0.00175535	0.00554799	22
BP	negative regulation of endothelial cell proliferation	0.00176077	0.00556032	14
BP	regulation of JAK-STAT cascade	0.00177898	0.00561298	21
BP	cellular response to amino acid stimulus	0.00179098	0.005646	13
BP	embryonic skeletal system morphogenesis	0.00181404	0.00570884	16
BP	nephron tubule development	0.00181404	0.00570884	16
BP	regulation of T cell cytokine production	0.00189388	0.00593458	8
BP	osteoblast proliferation	0.00189388	0.00593458	8
BP	response to prostaglandin	0.00189388	0.00593458	8
BP	endothelial cell chemotaxis	0.00189388	0.00593458	8
BP	negative regulation of intrinsic apoptotic signaling pathway in response to DNA damage	0.00189388	0.00593458	8
BP	apoptotic process involved in development	0.0019237	0.00602287	9
BP	epithelial cell apoptotic process	0.00194353	0.00607978	18
BP	stem cell proliferation	0.00196642	0.0061461	19
BP	negative regulation of peptidyl-tyrosine phosphorylation	0.00199436	0.00622814	11
BP	phagolysosome assembly	0.00202475	0.00626953	5
BP	regulation of acute inflammatory response to antigenic stimulus	0.00202475	0.00626953	5
BP	Cdc42 protein signal transduction	0.00202475	0.00626953	5
BP	positive regulation of phagocytosis, engulfment	0.00202475	0.00626953	5
BP	vascular wound healing	0.00202475	0.00626953	5
BP	bone trabecula morphogenesis	0.00202475	0.00626953	5
BP	basement membrane assembly	0.00202475	0.00626953	5
BP	calcium ion import across plasma membrane	0.00202475	0.00626953	5
BP	semaphorin-plexin signaling pathway involved in neuron projection guidance	0.00202475	0.00626953	5
BP	positive regulation of membrane invagination	0.00202475	0.00626953	5
BP	kidney morphogenesis	0.00203362	0.00629167	16
BP	developmental cell growth	0.00204815	0.00633127	31
BP	developmental maturation	0.00205596	0.00634627	36
BP	animal organ formation	0.0020582	0.00634627	12
BP	interleukin-1 secretion	0.0020582	0.00634627	12
BP	phenol-containing compound metabolic process	0.00210996	0.00650038	17
BP	cardiocyte differentiation	0.00214688	0.00660858	24
BP	heart growth	0.00215322	0.00662251	18
BP	tyrosine phosphorylation of STAT protein	0.00216269	0.00664604	15
BP	central nervous system projection neuron axonogenesis	0.00217808	0.00665979	7
BP	regulation of homotypic cell-cell adhesion	0.00217808	0.00665979	7
BP	apoptotic process involved in morphogenesis	0.00217808	0.00665979	7
BP	negative regulation of regulated secretory pathway	0.00217808	0.00665979	7
BP	negative regulation of synapse organization	0.00217808	0.00665979	7
BP	positive regulation of endothelial cell apoptotic process	0.00217808	0.00665979	7
BP	nephron morphogenesis	0.00227217	0.0069386	14
BP	type I interferon signaling pathway	0.00227495	0.0069386	16
BP	cellular response to type I interferon	0.00227495	0.0069386	16
BP	positive regulation of NF-kappaB transcription factor activity	0.00228237	0.00695543	22
BP	mature B cell differentiation involved in immune response	0.00230298	0.00697757	6
BP	positive regulation of T cell cytokine production	0.00230298	0.00697757	6
BP	negative regulation of interleukin-17 production	0.00230298	0.00697757	6
BP	T-helper 1 cell differentiation	0.00230298	0.00697757	6
BP	parasympathetic nervous system development	0.00230298	0.00697757	6
BP	response to nitric oxide	0.00230298	0.00697757	6
BP	podosome assembly	0.00230298	0.00697757	6
BP	cellular response to reactive oxygen species	0.00232686	0.00703827	24
BP	neuron projection extension	0.00232686	0.00703827	24
BP	positive regulation of bone mineralization	0.00233306	0.0070421	9
BP	positive regulation of myeloid leukocyte differentiation	0.0023339	0.0070421	11
BP	unsaturated fatty acid biosynthetic process	0.0023339	0.0070421	11
BP	regulation of stem cell proliferation	0.00234934	0.00708287	13
BP	branching involved in blood vessel morphogenesis	0.00235757	0.00708432	8
BP	cardiac epithelial to mesenchymal transition	0.00235757	0.00708432	8
BP	face morphogenesis	0.00235757	0.00708432	8
BP	regulation of neuron projection regeneration	0.00235757	0.00708432	8
BP	lymphocyte homeostasis	0.00237724	0.00713757	12
BP	regulation of organ growth	0.00238157	0.0071447	18
BP	embryonic placenta development	0.00243169	0.0072891	15
BP	viral life cycle	0.00246548	0.00738433	40
BP	regulation of axon extension	0.00253965	0.00760027	16
BP	regulation of embryonic development	0.00259715	0.00776599	20
BP	plasma membrane organization	0.00260331	0.00777172	17
BP	cardiac muscle tissue growth	0.00260331	0.00777172	17
BP	sulfur compound catabolic process	0.00271874	0.0080965	11
BP	icosanoid biosynthetic process	0.00271874	0.0080965	11
BP	positive regulation of protein tyrosine kinase activity	0.00271874	0.0080965	11
BP	regulation of protein tyrosine kinase activity	0.00272781	0.00811689	15
BP	positive regulation of collagen biosynthetic process	0.0027855	0.00827509	7
BP	negative regulation of embryonic development	0.0027855	0.00827509	7
BP	T cell cytokine production	0.00280867	0.00832367	9
BP	cytolysis	0.00280867	0.00832367	9
BP	response to dexamethasone	0.00280867	0.00832367	9
BP	smoothened signaling pathway	0.00284155	0.00841429	20
BP	regulation of mesenchymal cell proliferation	0.00290568	0.00858337	8
BP	keratan sulfate metabolic process	0.00290568	0.00858337	8
BP	positive regulation of interleukin-1 beta secretion	0.00290568	0.00858337	8
BP	cell junction maintenance	0.00295187	0.00868478	5
BP	induction of positive chemotaxis	0.00295187	0.00868478	5
BP	positive regulation of T cell apoptotic process	0.00295187	0.00868478	5
BP	calcium ion import into cytosol	0.00295187	0.00868478	5
BP	negative regulation of extracellular matrix organization	0.00295187	0.00868478	5
BP	positive regulation of proteolysis	0.00301478	0.00886136	43
BP	protein localization to plasma membrane	0.00301673	0.00886136	33
BP	regulation of muscle cell differentiation	0.00303543	0.00890913	25
BP	production of molecular mediator involved in inflammatory response	0.00304305	0.00892433	13
BP	cellular response to alcohol	0.00305305	0.00893934	15
BP	regulation of calcium ion transmembrane transporter activity	0.00305305	0.00893934	15
BP	prostate gland development	0.00305846	0.00894087	10
BP	cortical cytoskeleton organization	0.00305846	0.00894087	10
BP	positive regulation of T-helper 1 type immune response	0.00307852	0.00895658	6
BP	negative regulation of tissue remodeling	0.00307852	0.00895658	6
BP	negative regulation of nitric oxide biosynthetic process	0.00307852	0.00895658	6
BP	regulation of monocyte differentiation	0.00307852	0.00895658	6
BP	positive regulation of protein depolymerization	0.00307852	0.00895658	6
BP	negative regulation of nitric oxide metabolic process	0.00307852	0.00895658	6
BP	response to estradiol	0.00310493	0.00902624	20
BP	syncytium formation by plasma membrane fusion	0.00315315	0.00914465	11
BP	regulation of morphogenesis of a branching structure	0.00315315	0.00914465	11
BP	cell-cell fusion	0.00315315	0.00914465	11
BP	embryonic limb morphogenesis	0.00316111	0.00915323	19
BP	embryonic appendage morphogenesis	0.00316111	0.00915323	19
BP	leukocyte mediated cytotoxicity	0.00318914	0.00922708	17
BP	positive regulation of DNA-binding transcription factor activity	0.00320584	0.00926807	33
BP	negative regulation of response to cytokine stimulus	0.00326407	0.00942895	14
BP	receptor metabolic process	0.00333763	0.00963385	26
BP	negative regulation of protein processing	0.00335771	0.00966134	9
BP	activated T cell proliferation	0.00335771	0.00966134	9
BP	regulation of neuroinflammatory response	0.00335771	0.00966134	9
BP	negative regulation of protein maturation	0.00335771	0.00966134	9
BP	protein maturation	0.0033893	0.00974456	46
BP	cardiac ventricle morphogenesis	0.00344776	0.00988935	13
BP	myofibril assembly	0.00344776	0.00988935	13
BP	animal organ regeneration	0.00344776	0.00988935	13
BP	response to type I interferon	0.00349131	0.0100064	16
BP	astrocyte activation	0.0035147	0.0100656	7
BP	epithelial cell morphogenesis	0.00354813	0.0101534	8
BP	regulation of smooth muscle contraction	0.00358328	0.0102459	12
BP	positive regulation of response to cytokine stimulus	0.00364157	0.0104045	11
BP	regulation of cell migration involved in sprouting angiogenesis	0.00366424	0.0104611	14
BP	fat cell differentiation	0.00367503	0.0104837	29
BP	regulation of lipid metabolic process	0.00379003	0.0108034	47
BP	negative regulation of myeloid cell differentiation	0.00379945	0.0108218	15
BP	segmentation	0.00386718	0.0110061	16
BP	positive regulation of gliogenesis	0.00389508	0.0110683	13
BP	nephron tubule morphogenesis	0.00389508	0.0110683	13
BP	cardiac muscle contraction	0.00402037	0.0114066	20
BP	regulation of sprouting angiogenesis	0.00402037	0.0114066	20
BP	acute inflammatory response to antigenic stimulus	0.00403339	0.0114259	6
BP	ovulation	0.00403339	0.0114259	6
BP	regulation of epithelial cell differentiation	0.00405123	0.0114675	22
BP	regulation of tyrosine phosphorylation of STAT protein	0.00410349	0.0116065	14
BP	protein oxidation	0.00415043	0.0116492	5
BP	response to laminar fluid shear stress	0.00415043	0.0116492	5
BP	positive regulation of interleukin-6 biosynthetic process	0.00415043	0.0116492	5
BP	negative regulation of release of sequestered calcium ion into cytosol	0.00415043	0.0116492	5
BP	regulation of podosome assembly	0.00415043	0.0116492	5
BP	establishment of planar polarity involved in neural tube closure	0.00415043	0.0116492	5
BP	positive regulation of chemokine secretion	0.00415043	0.0116492	5
BP	regulation of high voltage-gated calcium channel activity	0.00415043	0.0116492	5
BP	regulation of Wnt signaling pathway, planar cell polarity pathway	0.00415043	0.0116492	5
BP	regulation of CD8-positive, alpha-beta T cell activation	0.00415043	0.0116492	5
BP	protein autophosphorylation	0.00416845	0.0116793	30
BP	regulation of cysteine-type endopeptidase activity involved in apoptotic process	0.00417623	0.0116793	28
BP	positive regulation of cytokine-mediated signaling pathway	0.0041771	0.0116793	10
BP	response to ischemia	0.0041771	0.0116793	10
BP	coronary vasculature development	0.0041771	0.0116793	10
BP	syncytium formation	0.00418862	0.0116847	11
BP	positive regulation of dephosphorylation	0.00418862	0.0116847	11
BP	negative regulation of small GTPase mediated signal transduction	0.00418862	0.0116847	11
BP	bone cell development	0.00429524	0.0119548	8
BP	regulation of renal system process	0.00429524	0.0119548	8
BP	negative regulation of animal organ morphogenesis	0.00429524	0.0119548	8
BP	myeloid dendritic cell activation	0.00438048	0.0121736	7
BP	motor neuron axon guidance	0.00438048	0.0121736	7
BP	mesoderm formation	0.00438818	0.0121857	13
BP	negative regulation of cytoskeleton organization	0.00456888	0.0126779	21
BP	negative regulation of kinase activity	0.00462573	0.0128259	32
BP	cardiac muscle cell proliferation	0.00463098	0.0128307	12
BP	cortical actin cytoskeleton organization	0.00470633	0.0130296	9
BP	cellular oxidant detoxification	0.00471866	0.0130539	16
BP	isoprenoid metabolic process	0.00474717	0.0131228	20
BP	filopodium assembly	0.00479911	0.0132564	11
BP	negative regulation of osteoblast differentiation	0.00484584	0.0133653	10
BP	negative regulation of cation channel activity	0.00484584	0.0133653	10
BP	regulation of cell division	0.00485276	0.0133743	23
BP	nephron epithelium morphogenesis	0.00493035	0.0135779	13
BP	positive regulation of cysteine-type endopeptidase activity	0.00494401	0.0136053	21
BP	negative regulation of B cell mediated immunity	0.00499475	0.0136526	4
BP	negative regulation of immunoglobulin mediated immune response	0.00499475	0.0136526	4
BP	interleukin-18 production	0.00499475	0.0136526	4
BP	glomerular basement membrane development	0.00499475	0.0136526	4
BP	positive regulation of monocyte differentiation	0.00499475	0.0136526	4
BP	anatomical structure regression	0.00499475	0.0136526	4
BP	response to lipoteichoic acid	0.00499475	0.0136526	4
BP	cellular response to lipoteichoic acid	0.00499475	0.0136526	4
BP	regulation of stem cell division	0.00499475	0.0136526	4
BP	camera-type eye morphogenesis	0.00514379	0.014039	17
BP	cellular detoxification	0.00514379	0.014039	17
BP	macrophage derived foam cell differentiation	0.00515767	0.0140559	8
BP	foam cell differentiation	0.00515767	0.0140559	8
BP	negative regulation of cell killing	0.0051907	0.0141249	6
BP	positive regulation of T-helper cell differentiation	0.0051907	0.0141249	6
BP	detoxification	0.00533813	0.0145153	19
BP	positive regulation of growth	0.0054114	0.0147036	33
BP	positive regulation of protein dephosphorylation	0.00552171	0.0149456	9
BP	regulation of endocrine process	0.00552171	0.0149456	9
BP	response to copper ion	0.00552171	0.0149456	9
BP	regulation of filopodium assembly	0.00552171	0.0149456	9
BP	ventricular septum morphogenesis	0.00552171	0.0149456	9
BP	mesoderm morphogenesis	0.00552497	0.0149456	13
BP	response to amino acid	0.00563293	0.0152152	17
BP	negative regulation of developmental growth	0.00563293	0.0152152	17
BP	serotonin transport	0.00565962	0.015231	5
BP	complement activation, alternative pathway	0.00565962	0.015231	5
BP	regulation of inositol phosphate biosynthetic process	0.00565962	0.015231	5
BP	negative regulation of myeloid cell apoptotic process	0.00565962	0.015231	5
BP	amyloid fibril formation	0.00565962	0.015231	5
BP	response to fatty acid	0.00568326	0.0152834	14
BP	negative regulation of extrinsic apoptotic signaling pathway	0.00571707	0.015363	16
BP	negative regulation of axonogenesis	0.00591006	0.0158584	12
BP	cardiac muscle tissue morphogenesis	0.00591006	0.0158584	12
BP	positive regulation of B cell activation	0.00603803	0.0161899	20
BP	positive regulation of B cell mediated immunity	0.00614633	0.0164082	8
BP	positive regulation of immunoglobulin mediated immune response	0.00614633	0.0164082	8
BP	peptidyl-tyrosine autophosphorylation	0.00614633	0.0164082	8
BP	T cell homeostasis	0.00614633	0.0164082	8
BP	regulation of activated T cell proliferation	0.00614633	0.0164082	8
BP	head morphogenesis	0.00614633	0.0164082	8
BP	negative regulation of epithelial cell migration	0.00615925	0.0164307	17
BP	regulation of leukocyte mediated cytotoxicity	0.00617553	0.0164621	13
BP	hormone metabolic process	0.00642766	0.0171217	29
BP	embryonic cranial skeleton morphogenesis	0.00644204	0.0171475	9
BP	positive regulation of stress-activated MAPK cascade	0.00646395	0.0171933	23
BP	regulation of symbiosis, encompassing mutualism through parasitism	0.00648999	0.0172501	28
BP	sulfur compound biosynthetic process	0.0065556	0.0173707	25
BP	inner ear development	0.0065556	0.0173707	25
BP	CD8-positive, alpha-beta T cell activation	0.00657371	0.0173707	6
BP	negative regulation of neurotransmitter transport	0.00657371	0.0173707	6
BP	cellular response to vitamin D	0.00657371	0.0173707	6
BP	negative regulation of cell junction assembly	0.00657371	0.0173707	6
BP	cardiac atrium morphogenesis	0.00658284	0.0173707	7
BP	regulation of macrophage derived foam cell differentiation	0.00658284	0.0173707	7
BP	positive regulation of filopodium assembly	0.00658284	0.0173707	7
BP	cellular response to dexamethasone stimulus	0.00658284	0.0173707	7
BP	regulation of toll-like receptor signaling pathway	0.00664676	0.0175268	12
BP	regulation of complement activation	0.00672474	0.0177196	17
BP	nerve development	0.00688561	0.0181304	13
BP	positive regulation of stress-activated protein kinase signaling cascade	0.00692902	0.0182316	23
BP	regulation of neural precursor cell proliferation	0.00698396	0.018363	14
BP	retina development in camera-type eye	0.00704856	0.0185001	20
BP	respiratory gaseous exchange	0.00706138	0.0185001	11
BP	killing of cells of other organism	0.00706138	0.0185001	11
BP	disruption of cells of other organism	0.00706138	0.0185001	11
BP	negative regulation of muscle tissue development	0.00706138	0.0185001	11
BP	forebrain development	0.00713625	0.0186829	43
BP	adaptive thermogenesis	0.00722143	0.0188924	21
BP	negative regulation of lymphocyte mediated immunity	0.00727237	0.0189849	8
BP	amino sugar metabolic process	0.00727237	0.0189849	8
BP	positive regulation of interleukin-1 secretion	0.00727237	0.0189849	8
BP	regulation of protein activation cascade	0.00733146	0.0190492	17
BP	catecholamine metabolic process	0.007365	0.0190492	10
BP	catechol-containing compound metabolic process	0.007365	0.0190492	10
BP	regulation of glomerular filtration	0.00737585	0.0190492	4
BP	embryonic body morphogenesis	0.00737585	0.0190492	4
BP	gap junction assembly	0.00737585	0.0190492	4
BP	cyclooxygenase pathway	0.00737585	0.0190492	4
BP	response to peptidoglycan	0.00737585	0.0190492	4
BP	positive regulation of vascular permeability	0.00737585	0.0190492	4
BP	cell-cell junction maintenance	0.00737585	0.0190492	4
BP	positive regulation of immunoglobulin secretion	0.00737585	0.0190492	4
BP	interleukin-10 secretion	0.00737585	0.0190492	4
BP	extracellular regulation of signal transduction	0.00737585	0.0190492	4
BP	extracellular negative regulation of signal transduction	0.00737585	0.0190492	4
BP	negative regulation of bone development	0.00737585	0.0190492	4
BP	mesoderm development	0.00738027	0.0190492	19
BP	positive regulation of tyrosine phosphorylation of STAT protein	0.00745399	0.0192143	12
BP	positive regulation of developmental growth	0.00745984	0.0192143	24
BP	regulation of interleukin-1 beta secretion	0.00747572	0.0192143	9
BP	mammary gland morphogenesis	0.00747572	0.0192143	9
BP	epithelial to mesenchymal transition involved in endocardial cushion formation	0.00751773	0.0192143	5
BP	regulation of T cell chemotaxis	0.00751773	0.0192143	5
BP	positive regulation of myelination	0.00751773	0.0192143	5
BP	chondrocyte proliferation	0.00751773	0.0192143	5
BP	establishment of planar polarity of embryonic epithelium	0.00751773	0.0192143	5
BP	CD4-positive, alpha-beta T cell lineage commitment	0.00751773	0.0192143	5
BP	anatomical structure arrangement	0.00751773	0.0192143	5
BP	lymph node development	0.00751773	0.0192143	5
BP	hydrogen peroxide biosynthetic process	0.00751773	0.0192143	5
BP	positive regulation of sequestering of calcium ion	0.00751773	0.0192143	5
BP	negative regulation of protein serine/threonine kinase activity	0.00760317	0.0194191	20
BP	contractile actin filament bundle assembly	0.00766513	0.0195501	15
BP	stress fiber assembly	0.00766513	0.0195501	15
BP	adenylate cyclase-inhibiting G protein-coupled receptor signaling pathway	0.00771773	0.0196568	14
BP	negative regulation of transporter activity	0.00771773	0.0196568	14
BP	regulation of muscle tissue development	0.00776636	0.0197669	21
BP	regulation of plasma membrane bounded cell projection assembly	0.00794164	0.0201096	23
BP	positive regulation of myeloid leukocyte mediated immunity	0.00795045	0.0201096	7
BP	activation of phospholipase C activity	0.00795045	0.0201096	7
BP	wound healing, spreading of cells	0.00795045	0.0201096	7
BP	negative regulation of smoothened signaling pathway	0.00795045	0.0201096	7
BP	positive regulation of smoothened signaling pathway	0.00795045	0.0201096	7
BP	negative regulation of calcium-mediated signaling	0.00795045	0.0201096	7
BP	positive regulation of cytosolic calcium ion concentration involved in phospholipase C-activating G protein-coupled signaling pathway	0.00795045	0.0201096	7
BP	epiboly involved in wound healing	0.00795045	0.0201096	7
BP	regulation of JNK cascade	0.00796635	0.0201337	24
BP	excretion	0.00797648	0.0201337	11
BP	positive regulation of neurological system process	0.00797648	0.0201337	11
BP	regulation of platelet-derived growth factor receptor signaling pathway	0.00820555	0.0206408	6
BP	regulation of T cell differentiation in thymus	0.00820555	0.0206408	6
BP	toll-like receptor 9 signaling pathway	0.00820555	0.0206408	6
BP	defense response to protozoan	0.00820555	0.0206408	6
BP	regulation of endothelial cell chemotaxis	0.00820555	0.0206408	6
BP	signal transduction in absence of ligand	0.00833618	0.0209406	12
BP	extrinsic apoptotic signaling pathway in absence of ligand	0.00833618	0.0209406	12
BP	dopamine metabolic process	0.00854703	0.0214114	8
BP	regulation of membrane repolarization	0.00854703	0.0214114	8
BP	regulation of intrinsic apoptotic signaling pathway in response to DNA damage	0.00854703	0.0214114	8
BP	regulation of heart morphogenesis	0.00854703	0.0214114	8
BP	regulation of stress-activated MAPK cascade	0.00858589	0.0214941	29
BP	regulation of neurological system process	0.00861644	0.0215194	19
BP	regulation of protein autophosphorylation	0.00863127	0.0215194	9
BP	endocrine hormone secretion	0.00863127	0.0215194	9
BP	pri-miRNA transcription by RNA polymerase II	0.00863127	0.0215194	9
BP	positive regulation of biomineral tissue development	0.00863127	0.0215194	9
BP	regulation of extrinsic apoptotic signaling pathway in absence of ligand	0.00863127	0.0215194	9
BP	neural precursor cell proliferation	0.00881869	0.0219717	20
BP	regulation of glutamate receptor signaling pathway	0.00898106	0.022361	11
BP	negative regulation of transmembrane transport	0.00902928	0.0224658	18
BP	regulation of cell projection assembly	0.00907197	0.0225567	23
BP	heart contraction	0.00923496	0.0229463	33
BP	lamellipodium organization	0.00940996	0.0233495	13
BP	positive regulation of lipid localization	0.00940996	0.0233495	13
BP	retinoic acid metabolic process	0.00951646	0.0235022	7
BP	positive regulation of vasoconstriction	0.00951646	0.0235022	7
BP	negative regulation of cardiac muscle tissue growth	0.00951646	0.0235022	7
BP	response to lipoprotein particle	0.00951646	0.0235022	7
BP	negative regulation of heart growth	0.00951646	0.0235022	7
BP	heart trabecula morphogenesis	0.00951646	0.0235022	7
BP	epiboly	0.00951646	0.0235022	7
BP	protein activation cascade	0.00959386	0.0236774	25
BP	regulation of stress-activated protein kinase signaling cascade	0.00960156	0.0236804	29
BP	positive regulation of synaptic transmission	0.00966919	0.0238311	22
BP	positive regulation of endopeptidase activity	0.00968426	0.0238522	23
BP	negative regulation of leukocyte mediated cytotoxicity	0.00976141	0.0239295	5
BP	regulation of immunoglobulin secretion	0.00976141	0.0239295	5
BP	monocyte chemotactic protein-1 production	0.00976141	0.0239295	5
BP	regulation of monocyte chemotactic protein-1 production	0.00976141	0.0239295	5
BP	regulation of chemokine secretion	0.00976141	0.0239295	5
BP	craniofacial suture morphogenesis	0.00976141	0.0239295	5
BP	negative regulation of stem cell proliferation	0.00976141	0.0239295	5
BP	positive regulation of T cell mediated immunity	0.00991731	0.0242629	9
BP	calcium-dependent cell-cell adhesion via plasma membrane cell adhesion molecules	0.00991731	0.0242629	9
BP	face development	0.00991731	0.0242629	9
BP	ear development	0.00994172	0.0243064	27
BP	negative regulation of cytokine biosynthetic process	0.00998162	0.0243714	8
BP	cellular response to osmotic stress	0.00998162	0.0243714	8
BP	response to protozoan	0.010109	0.0245839	6
BP	positive regulation of mesenchymal cell proliferation	0.010109	0.0245839	6
BP	hair follicle morphogenesis	0.010109	0.0245839	6
BP	negative regulation of cAMP-mediated signaling	0.010109	0.0245839	6
BP	positive regulation of focal adhesion assembly	0.010109	0.0245839	6
BP	cell differentiation involved in metanephros development	0.010109	0.0245839	6
BP	negative regulation of cysteine-type endopeptidase activity	0.0102911	0.0250104	14
BP	appendage development	0.0103296	0.0250231	23
BP	limb development	0.0103296	0.0250231	23
BP	smooth muscle cell differentiation	0.0103435	0.0250231	12
BP	regulation of fibroblast proliferation	0.0103954	0.0250231	13
BP	regulation of protein depolymerization	0.0103954	0.0250231	13
BP	positive regulation of inflammatory response to antigenic stimulus	0.0103989	0.0250231	4
BP	response to macrophage colony-stimulating factor	0.0103989	0.0250231	4
BP	cellular response to macrophage colony-stimulating factor stimulus	0.0103989	0.0250231	4
BP	positive regulation of B cell differentiation	0.0103989	0.0250231	4
BP	thrombin-activated receptor signaling pathway	0.0103989	0.0250231	4
BP	positive regulation of phospholipid biosynthetic process	0.0103989	0.0250231	4
BP	cellular response to salt stress	0.0103989	0.0250231	4
BP	semaphorin-plexin signaling pathway involved in axon guidance	0.0103989	0.0250231	4
BP	regulation of dendritic spine maintenance	0.0103989	0.0250231	4
BP	regulation of dendritic cell differentiation	0.0103989	0.0250231	4
BP	establishment or maintenance of cell polarity	0.0106925	0.0257126	26
BP	positive regulation of JNK cascade	0.0107781	0.0259014	19
BP	hydrogen peroxide metabolic process	0.0107921	0.0259179	10
BP	morphogenesis of embryonic epithelium	0.0109314	0.0262339	20
BP	cellular response to metal ion	0.0109379	0.0262339	24
BP	neural tube development	0.0110143	0.0263825	21
BP	regulation of regulated secretory pathway	0.0110143	0.0263825	21
BP	specification of animal organ identity	0.0112963	0.0269696	7
BP	regulation of isotype switching	0.0112963	0.0269696	7
BP	positive regulation of cell junction assembly	0.0112963	0.0269696	7
BP	regulation of neuroblast proliferation	0.0112963	0.0269696	7
BP	negative regulation of endothelial cell apoptotic process	0.0112963	0.0269696	7
BP	regulation of membrane depolarization	0.0113425	0.0270445	9
BP	positive regulation of extrinsic apoptotic signaling pathway	0.0113425	0.0270445	9
BP	fibroblast proliferation	0.0114594	0.0272879	13
BP	regulation of stress fiber assembly	0.0114594	0.0272879	13
BP	peripheral nervous system development	0.0114779	0.0273141	12
BP	myotube differentiation	0.0115454	0.027457	16
BP	myoblast fusion	0.0115874	0.027521	8
BP	retinol metabolic process	0.0115874	0.027521	8
BP	cellular response to external stimulus	0.0121193	0.0287656	38
BP	cellular response to glucocorticoid stimulus	0.0121678	0.028862	10
BP	positive regulation of cysteine-type endopeptidase activity involved in apoptotic process	0.0122521	0.0290431	18
BP	positive regulation of protein autophosphorylation	0.012306	0.0291521	6
BP	alpha-beta T cell lineage commitment	0.0124251	0.0292262	5
BP	negative regulation of leukocyte chemotaxis	0.0124251	0.0292262	5
BP	negative regulation of T cell mediated immunity	0.0124251	0.0292262	5
BP	morphogenesis of an endothelium	0.0124251	0.0292262	5
BP	negative regulation of calcium ion transport into cytosol	0.0124251	0.0292262	5
BP	myelin assembly	0.0124251	0.0292262	5
BP	mRNA transcription by RNA polymerase II	0.0124251	0.0292262	5
BP	positive regulation of alpha-beta T cell proliferation	0.0124251	0.0292262	5
BP	endothelial tube morphogenesis	0.0124251	0.0292262	5
BP	regulation of phospholipid biosynthetic process	0.0124251	0.0292262	5
BP	positive regulation of actin cytoskeleton reorganization	0.0124251	0.0292262	5
BP	stress-activated MAPK cascade	0.0124464	0.0292575	33
BP	regulation of striated muscle tissue development	0.0125517	0.029486	20
BP	muscle fiber development	0.0125869	0.0295497	11
BP	protein homooligomerization	0.012763	0.029944	39
BP	membrane repolarization	0.0129153	0.030282	9
BP	sensory perception of pain	0.0130411	0.0305573	15
BP	embryonic eye morphogenesis	0.0133051	0.0311359	7
BP	cellular response to lipoprotein particle stimulus	0.0133051	0.0311359	7
BP	cold-induced thermogenesis	0.0133518	0.0312053	19
BP	regulation of cold-induced thermogenesis	0.0133518	0.0312053	19
BP	stem cell division	0.0133756	0.0312211	8
BP	regulation of myelination	0.0133756	0.0312211	8
BP	JNK cascade	0.0134409	0.0313536	26
BP	regulation of anion transport	0.0134924	0.0314336	14
BP	regulation of actomyosin structure organization	0.0134924	0.0314336	14
BP	negative regulation of viral genome replication	0.0136716	0.0318105	10
BP	negative regulation of striated muscle tissue development	0.0136716	0.0318105	10
BP	hair follicle development	0.0138386	0.0321787	13
BP	regulation of gliogenesis	0.0139292	0.0323687	17
BP	embryonic heart tube development	0.0140312	0.0323823	12
BP	complement activation, lectin pathway	0.0141208	0.0323823	4
BP	macrophage activation involved in immune response	0.0141208	0.0323823	4
BP	negative regulation of type 2 immune response	0.0141208	0.0323823	4
BP	negative regulation of platelet-derived growth factor receptor signaling pathway	0.0141208	0.0323823	4
BP	positive regulation of fibroblast migration	0.0141208	0.0323823	4
BP	neuron remodeling	0.0141208	0.0323823	4
BP	negative regulation of microtubule polymerization	0.0141208	0.0323823	4
BP	regulation of integrin activation	0.0141208	0.0323823	4
BP	negative regulation of vascular permeability	0.0141208	0.0323823	4
BP	positive thymic T cell selection	0.0141208	0.0323823	4
BP	negative regulation of endothelial cell differentiation	0.0141208	0.0323823	4
BP	negative regulation of bone resorption	0.0141208	0.0323823	4
BP	myoblast migration	0.0141208	0.0323823	4
BP	neutrophil extravasation	0.0141208	0.0323823	4
BP	planar cell polarity pathway involved in neural tube closure	0.0141208	0.0323823	4
BP	negative regulation of substrate adhesion-dependent cell spreading	0.0141208	0.0323823	4
BP	negative regulation of long-term synaptic potentiation	0.0141208	0.0323823	4
BP	regulation of endothelial cell development	0.0141208	0.0323823	4
BP	negative regulation of amyloid-beta formation	0.0141208	0.0323823	4
BP	regulation of establishment of endothelial barrier	0.0141208	0.0323823	4
BP	striated muscle contraction	0.0142385	0.0326318	22
BP	regulation of neurotransmitter levels	0.0145093	0.0332316	39
BP	cranial nerve development	0.0146445	0.0334784	9
BP	positive regulation of receptor-mediated endocytosis	0.0146445	0.0334784	9
BP	response to bronchodilator	0.0146445	0.0334784	9
BP	protein localization to cell periphery	0.0147236	0.0336381	35
BP	outflow tract septum morphogenesis	0.0148178	0.0337481	6
BP	cell volume homeostasis	0.0148178	0.0337481	6
BP	collateral sprouting	0.0148178	0.0337481	6
BP	innervation	0.0148178	0.0337481	6
BP	blood coagulation, fibrin clot formation	0.0148178	0.0337481	6
BP	negative regulation of muscle organ development	0.0153103	0.0348481	10
BP	positive regulation of nitric oxide biosynthetic process	0.0153571	0.0349329	8
BP	negative regulation of ion transmembrane transporter activity	0.0154595	0.0350619	12
BP	regulation of synapse structure or activity	0.0154791	0.0350619	27
BP	cellular response to retinoic acid	0.01554	0.0350619	11
BP	cardiac muscle cell contraction	0.01554	0.0350619	11
BP	cartilage condensation	0.0155407	0.0350619	5
BP	response to hydroperoxide	0.0155407	0.0350619	5
BP	CD4-positive or CD8-positive, alpha-beta T cell lineage commitment	0.0155407	0.0350619	5
BP	regulation of collateral sprouting	0.0155407	0.0350619	5
BP	positive regulation of transforming growth factor beta production	0.0155407	0.0350619	5
BP	chemokine secretion	0.0155407	0.0350619	5
BP	cardiac atrium development	0.0155575	0.0350619	7
BP	central nervous system neuron axonogenesis	0.0155575	0.0350619	7
BP	negative regulation of intracellular steroid hormone receptor signaling pathway	0.0155575	0.0350619	7
BP	mesodermal cell differentiation	0.0155575	0.0350619	7
BP	regulation of voltage-gated calcium channel activity	0.0155575	0.0350619	7
BP	regulation of protein binding	0.0158529	0.0356837	26
BP	cellular response to inorganic substance	0.0158529	0.0356837	26
BP	negative regulation of endothelial cell migration	0.0160206	0.0359946	14
BP	oligodendrocyte differentiation	0.0160206	0.0359946	14
BP	positive regulation of cold-induced thermogenesis	0.0160206	0.0359946	14
BP	regulation of muscle organ development	0.0163614	0.0367378	20
BP	response to hydrogen peroxide	0.0163877	0.0367743	19
BP	negative regulation of Ras protein signal transduction	0.0165384	0.0370445	9
BP	positive regulation of neural precursor cell proliferation	0.0165384	0.0370445	9
BP	regulation of cellular senescence	0.0165384	0.0370445	9
BP	molting cycle process	0.0165792	0.0370452	13
BP	hair cycle process	0.0165792	0.0370452	13
BP	defense response to Gram-negative bacterium	0.0165792	0.0370452	13
BP	skin epidermis development	0.0165792	0.0370452	13
BP	regulation of synapse organization	0.0167293	0.0373577	26
BP	neuroblast proliferation	0.0170907	0.0380949	10
BP	positive regulation of lipid transport	0.0170907	0.0380949	10
BP	cellular response to corticosteroid stimulus	0.0170907	0.0380949	10
BP	regulation of viral process	0.0171238	0.0381454	25
BP	negative regulation of neuron apoptotic process	0.0175112	0.0389603	19
BP	oligodendrocyte development	0.0175428	0.0389603	8
BP	phagosome maturation	0.0175428	0.0389603	8
BP	regulation of axon guidance	0.0175428	0.0389603	8
BP	positive regulation of nitric oxide metabolic process	0.0175428	0.0389603	8
BP	prostaglandin biosynthetic process	0.0176643	0.0391353	6
BP	prostanoid biosynthetic process	0.0176643	0.0391353	6
BP	regulation of axon regeneration	0.0176643	0.0391353	6
BP	negative regulation of antigen receptor-mediated signaling pathway	0.0176643	0.0391353	6
BP	neuron death	0.0178177	0.0394511	38
BP	positive regulation of multi-organism process	0.0178346	0.0394647	23
BP	telencephalon development	0.0179495	0.0396949	29
BP	regulation of fibroblast growth factor receptor signaling pathway	0.0180678	0.0399325	7
BP	negative regulation of apoptotic signaling pathway	0.0181013	0.0399824	27
BP	heart valve formation	0.0185884	0.0407271	4
BP	chondroitin sulfate catabolic process	0.0185884	0.0407271	4
BP	positive regulation of macrophage differentiation	0.0185884	0.0407271	4
BP	gamma-delta T cell activation	0.0185884	0.0407271	4
BP	regulation of fibrinolysis	0.0185884	0.0407271	4
BP	positive regulation of inositol phosphate biosynthetic process	0.0185884	0.0407271	4
BP	cellular response to ethanol	0.0185884	0.0407271	4
BP	regulation of establishment of planar polarity involved in neural tube closure	0.0185884	0.0407271	4
BP	detection of other organism	0.0185884	0.0407271	4
BP	negative regulation of voltage-gated calcium channel activity	0.0185884	0.0407271	4
BP	negative regulation of metallopeptidase activity	0.0185884	0.0407271	4
BP	regulation of hepatocyte proliferation	0.0185884	0.0407271	4
BP	zymogen activation	0.0186054	0.0407271	9
BP	regulation of interleukin-1 secretion	0.0186054	0.0407271	9
BP	cellular response to cAMP	0.0186054	0.0407271	9
BP	appendage morphogenesis	0.0186937	0.0408715	19
BP	limb morphogenesis	0.0186937	0.0408715	19
BP	positive regulation of actin filament polymerization	0.0188959	0.0412644	14
BP	negative regulation of viral process	0.0188959	0.0412644	14
BP	rhythmic process	0.018913	0.0412771	33
BP	regulation of pathway-restricted SMAD protein phosphorylation	0.0190194	0.0414845	10
BP	natural killer cell differentiation	0.0191367	0.0414931	5
BP	catechol-containing compound biosynthetic process	0.0191367	0.0414931	5
BP	regulation of hydrogen peroxide metabolic process	0.0191367	0.0414931	5
BP	antibiotic biosynthetic process	0.0191367	0.0414931	5
BP	response to interferon-alpha	0.0191367	0.0414931	5
BP	thyroid hormone metabolic process	0.0191367	0.0414931	5
BP	catecholamine biosynthetic process	0.0191367	0.0414931	5
BP	cell aggregation	0.0191367	0.0414931	5
BP	positive regulation of stem cell differentiation	0.0191367	0.0414931	5
BP	regulation of bicellular tight junction assembly	0.0191367	0.0414931	5
BP	positive regulation of Wnt signaling pathway	0.0192294	0.0416695	22
BP	protein depolymerization	0.0194481	0.0421184	15
BP	negative regulation of transferase activity	0.0196025	0.0424277	32
BP	regulation of viral life cycle	0.0199371	0.0431262	19
BP	cellular hormone metabolic process	0.0199723	0.0431515	17
BP	B cell receptor signaling pathway	0.0199723	0.0431515	17
BP	regulation of binding	0.0201026	0.0434074	40
BP	striated muscle cell proliferation	0.0204068	0.0440383	12
BP	regulation of cardiac muscle tissue development	0.0204724	0.0441537	14
BP	negative regulation of smooth muscle cell migration	0.0208495	0.0447353	7
BP	heparan sulfate proteoglycan metabolic process	0.0208495	0.0447353	7
BP	cellular response to cadmium ion	0.0208495	0.0447353	7
BP	negative regulation of reactive oxygen species biosynthetic process	0.0208495	0.0447353	7
BP	positive regulation of protein processing	0.0208642	0.0447353	6
BP	negative regulation of actin filament bundle assembly	0.0208642	0.0447353	6
BP	positive regulation of Rho protein signal transduction	0.0208642	0.0447353	6
BP	epidermis morphogenesis	0.0208642	0.0447353	6
BP	regulation of syncytium formation by plasma membrane fusion	0.0208642	0.0447353	6
BP	response to cholesterol	0.0208642	0.0447353	6
BP	negative regulation of protein polymerization	0.0209046	0.0447694	11
BP	mammary gland epithelium development	0.0209046	0.0447694	11
BP	non-canonical Wnt signaling pathway	0.0212432	0.0454679	19
BP	negative regulation of multi-organism process	0.02198	0.0470173	21
BP	inflammatory response to antigenic stimulus	0.0225676	0.048218	8
BP	negative regulation of epithelial cell apoptotic process	0.0225676	0.048218	8
BP	antibiotic metabolic process	0.0226141	0.0482892	19
BP	cell-cell recognition	0.0229639	0.0489789	11
BP	positive regulation of blood circulation	0.0229639	0.0489789	11
BP	steroid hormone secretion	0.0232385	0.0493919	5
BP	negative regulation of fibroblast growth factor receptor signaling pathway	0.0232385	0.0493919	5
BP	type B pancreatic cell proliferation	0.0232385	0.0493919	5
BP	cellular response to prostaglandin stimulus	0.0232385	0.0493919	5
BP	cellular response to low-density lipoprotein particle stimulus	0.0232385	0.0493919	5
BP	negative regulation of cellular senescence	0.0232385	0.0493919	5
BP	cellular component maintenance	0.0232905	0.0494737	9
BP	lamellipodium assembly	0.0233478	0.0495666	10
BP	immunoglobulin production	0.0235552	0.049978	23
BP	adult heart development	0.0238385	0.0501431	4
BP	response to water	0.0238385	0.0501431	4
BP	regulation of granulocyte differentiation	0.0238385	0.0501431	4
BP	negative regulation of homotypic cell-cell adhesion	0.0238385	0.0501431	4
BP	negative regulation of histone acetylation	0.0238385	0.0501431	4
BP	entry of bacterium into host cell	0.0238385	0.0501431	4
BP	negative regulation of DNA damage response, signal transduction by p53 class mediator	0.0238385	0.0501431	4
BP	detection of temperature stimulus involved in sensory perception	0.0238385	0.0501431	4
BP	detection of temperature stimulus involved in sensory perception of pain	0.0238385	0.0501431	4
BP	positive regulation of nitric-oxide synthase biosynthetic process	0.0238385	0.0501431	4
BP	negative regulation of neuron projection regeneration	0.0238385	0.0501431	4
BP	cellular hyperosmotic response	0.0238385	0.0501431	4
BP	metanephric mesenchyme development	0.0238385	0.0501431	4
BP	epithelial cell-cell adhesion	0.0238385	0.0501431	4
BP	positive regulation of execution phase of apoptosis	0.0238385	0.0501431	4
BP	amine transport	0.0239195	0.0502846	14
BP	molting cycle	0.0243001	0.0509967	15
BP	hair cycle	0.0243001	0.0509967	15
BP	modification of morphology or physiology of other organism involved in symbiotic interaction	0.0243001	0.0509967	15
BP	B cell homeostasis	0.0244346	0.0512203	6
BP	regulation of defense response to virus by virus	0.0244346	0.0512203	6
BP	regulation of fat cell differentiation	0.0244567	0.0512254	17
BP	erythrocyte homeostasis	0.024465	0.0512254	16
BP	temperature homeostasis	0.0246602	0.0516044	21
BP	regulation of neurotransmitter receptor activity	0.0251674	0.0526359	11
BP	somatic recombination of immunoglobulin genes involved in immune response	0.0254264	0.0530864	8
BP	somatic diversification of immunoglobulins involved in immune response	0.0254264	0.0530864	8
BP	isotype switching	0.0254264	0.0530864	8
BP	regulation of neuron death	0.0256381	0.0534979	34
BP	regulation of antigen receptor-mediated signaling pathway	0.02576	0.0536605	10
BP	negative regulation of muscle cell differentiation	0.02576	0.0536605	10
BP	pathway-restricted SMAD protein phosphorylation	0.02576	0.0536605	10
BP	regulation of kidney development	0.025924	0.0539716	9
BP	negative regulation of cysteine-type endopeptidase activity involved in apoptotic process	0.0264432	0.0549899	12
BP	regulation of heart growth	0.0264432	0.0549899	12
BP	positive regulation of epidermis development	0.0272771	0.0566918	7
BP	complement activation	0.0275833	0.0572956	21
BP	intrinsic apoptotic signaling pathway in response to DNA damage	0.0277812	0.0576412	14
BP	positive regulation of transmembrane receptor protein serine/threonine kinase signaling pathway	0.0277812	0.0576412	14
BP	stress-activated protein kinase signaling cascade	0.0278118	0.057672	34
BP	positive regulation of protein polymerization	0.0278429	0.0577038	17
BP	regulation of membrane protein ectodomain proteolysis	0.0278676	0.0577223	5
BP	icosanoid metabolic process	0.0280036	0.0579713	15
BP	neuron apoptotic process	0.0281144	0.0581677	27
BP	forebrain generation of neurons	0.0283456	0.0584751	10
BP	leukotriene metabolic process	0.0283908	0.0584751	6
BP	lens fiber cell differentiation	0.0283908	0.0584751	6
BP	relaxation of muscle	0.0283908	0.0584751	6
BP	ventricular cardiac muscle cell membrane repolarization	0.0283908	0.0584751	6
BP	positive regulation of pri-miRNA transcription by RNA polymerase II	0.0283908	0.0584751	6
BP	positive regulation of protein maturation	0.0283908	0.0584751	6
BP	positive regulation of adherens junction organization	0.0283908	0.0584751	6
BP	ventricular cardiac muscle tissue morphogenesis	0.0285282	0.058692	8
BP	interleukin-6 secretion	0.0285282	0.058692	8
BP	regulation of epidermis development	0.0287178	0.0589497	12
BP	negative regulation of viral life cycle	0.0287178	0.0589497	12
BP	regulation of vascular smooth muscle cell proliferation	0.0287178	0.0589497	12
BP	vascular smooth muscle cell proliferation	0.0287178	0.0589497	12
BP	positive regulation of reactive oxygen species biosynthetic process	0.0287613	0.0590058	9
BP	regulation of viral genome replication	0.0294714	0.0603949	13
BP	regulation of protein localization to plasma membrane	0.0294714	0.0603949	13
BP	negative regulation of neuron death	0.0296511	0.0607169	24
BP	establishment of cell polarity	0.0296617	0.0607169	17
BP	regulation of heart contraction	0.0297089	0.0607592	28
BP	renal system process involved in regulation of blood volume	0.0298982	0.0607592	4
BP	T-helper cell lineage commitment	0.0298982	0.0607592	4
BP	positive regulation of T cell chemotaxis	0.0298982	0.0607592	4
BP	positive regulation of cholesterol efflux	0.0298982	0.0607592	4
BP	positive regulation by host of viral process	0.0298982	0.0607592	4
BP	negative regulation of smooth muscle contraction	0.0298982	0.0607592	4
BP	atrial septum morphogenesis	0.0298982	0.0607592	4
BP	cellular response to prostaglandin E stimulus	0.0298982	0.0607592	4
BP	cellular response to nitric oxide	0.0298982	0.0607592	4
BP	regulation of protein kinase C signaling	0.0298982	0.0607592	4
BP	synaptic vesicle clustering	0.0298982	0.0607592	4
BP	negative regulation of amyloid precursor protein catabolic process	0.0298982	0.0607592	4
BP	regulation of protein localization to membrane	0.02993	0.06079	22
BP	female sex differentiation	0.0300046	0.0609078	15
BP	vasoconstriction	0.0300275	0.0609204	11
BP	cell maturation	0.0307618	0.0623758	21
BP	cyclic nucleotide metabolic process	0.0309459	0.0626448	7
BP	response to pH	0.0309459	0.0626448	7
BP	negative regulation of organ growth	0.0309459	0.0626448	7
BP	negative regulation of intracellular transport	0.0311102	0.0629428	10
BP	natural killer cell activation	0.0311307	0.0629494	12
BP	female gonad development	0.0317826	0.0642322	13
BP	regulation of extrinsic apoptotic signaling pathway via death domain receptors	0.0318091	0.0642501	9
BP	negative regulation of epithelial cell differentiation	0.0318815	0.0643254	8
BP	positive regulation of vascular smooth muscle cell proliferation	0.0318815	0.0643254	8
BP	cell aging	0.0321087	0.064748	15
BP	neuron migration	0.0323037	0.0651054	19
BP	regulation of neuron apoptotic process	0.03271	0.0656363	24
BP	regulation of blood circulation	0.0327319	0.0656363	32
BP	metanephros morphogenesis	0.0327464	0.0656363	6
BP	regulation of axon extension involved in axon guidance	0.0327464	0.0656363	6
BP	positive regulation of synaptic transmission, glutamatergic	0.0327464	0.0656363	6
BP	placenta blood vessel development	0.0327464	0.0656363	6
BP	cell surface receptor signaling pathway involved in heart development	0.0327464	0.0656363	6
BP	cell-cell signaling involved in cardiac conduction	0.0327464	0.0656363	6
BP	regulation of cardiac muscle cell membrane repolarization	0.0327464	0.0656363	6
BP	positive regulation of interleukin-6 secretion	0.0327464	0.0656363	6
BP	cellular response to antibiotic	0.0329796	0.0659035	18
BP	regulation of inflammatory response to antigenic stimulus	0.0330418	0.0659035	5
BP	subpallium development	0.0330418	0.0659035	5
BP	tooth mineralization	0.0330418	0.0659035	5
BP	positive regulation of leukocyte degranulation	0.0330418	0.0659035	5
BP	cytoplasmic sequestering of protein	0.0330418	0.0659035	5
BP	secondary palate development	0.0330418	0.0659035	5
BP	glucosamine-containing compound metabolic process	0.0330418	0.0659035	5
BP	regulation of cellular response to vascular endothelial growth factor stimulus	0.0330418	0.0659035	5
BP	lipid storage	0.0340595	0.0678963	10
BP	lipid transport	0.0343058	0.0683383	38
BP	regulation of striated muscle cell differentiation	0.0343185	0.0683383	15
BP	regulation of keratinocyte differentiation	0.0349314	0.0694077	7
BP	lung alveolus development	0.0349314	0.0694077	7
BP	ruffle assembly	0.0349314	0.0694077	7
BP	regulation of pri-miRNA transcription by RNA polymerase II	0.0349314	0.0694077	7
BP	forebrain cell migration	0.0350738	0.0695774	9
BP	membrane protein proteolysis	0.0350738	0.0695774	9
BP	negative regulation of innate immune response	0.0350738	0.0695774	9
BP	positive regulation of cell growth	0.0351913	0.0697726	20
BP	response to interleukin-6	0.0354941	0.0702779	8
BP	tissue regeneration	0.035523	0.0702779	11
BP	negative regulation of MAP kinase activity	0.035523	0.0702779	11
BP	regulation of cardiac muscle tissue growth	0.035523	0.0702779	11
BP	lipid localization	0.035771	0.0705081	41
BP	serotonin secretion	0.0360439	0.0705081	3
BP	membranous septum morphogenesis	0.0360439	0.0705081	3
BP	cardiac ventricle formation	0.0360439	0.0705081	3
BP	substrate-dependent cell migration, cell extension	0.0360439	0.0705081	3
BP	virion attachment to host cell	0.0360439	0.0705081	3
BP	regulation of cerebellar granule cell precursor proliferation	0.0360439	0.0705081	3
BP	endothelial cell chemotaxis to fibroblast growth factor	0.0360439	0.0705081	3
BP	memory T cell differentiation	0.0360439	0.0705081	3
BP	relaxation of smooth muscle	0.0360439	0.0705081	3
BP	multi-organism membrane organization	0.0360439	0.0705081	3
BP	negative regulation of alpha-beta T cell proliferation	0.0360439	0.0705081	3
BP	embryonic viscerocranium morphogenesis	0.0360439	0.0705081	3
BP	actin filament severing	0.0360439	0.0705081	3
BP	positive regulation of mitochondrial depolarization	0.0360439	0.0705081	3
BP	negative regulation of fibrinolysis	0.0360439	0.0705081	3
BP	regulation of atrial cardiac muscle cell membrane depolarization	0.0360439	0.0705081	3
BP	smooth muscle cell chemotaxis	0.0360439	0.0705081	3
BP	immunological memory formation process	0.0360439	0.0705081	3
BP	regulation of endothelial cell chemotaxis to fibroblast growth factor	0.0360439	0.0705081	3
BP	positive regulation of vasculogenesis	0.0360439	0.0705081	3
BP	determination of bilateral symmetry	0.0362201	0.070815	16
BP	activation of protein kinase activity	0.0363507	0.0710323	35
BP	hormone transport	0.0365618	0.0713467	34
BP	thyroid hormone generation	0.0367845	0.0713467	4
BP	positive regulation of macrophage derived foam cell differentiation	0.0367845	0.0713467	4
BP	positive regulation of interleukin-17 production	0.0367845	0.0713467	4
BP	negative regulation of collagen biosynthetic process	0.0367845	0.0713467	4
BP	wound healing, spreading of epidermal cells	0.0367845	0.0713467	4
BP	megakaryocyte development	0.0367845	0.0713467	4
BP	regulation of cytolysis	0.0367845	0.0713467	4
BP	regulation of killing of cells of other organism	0.0367845	0.0713467	4
BP	renal filtration cell differentiation	0.0367845	0.0713467	4
BP	glomerular visceral epithelial cell differentiation	0.0367845	0.0713467	4
BP	regulation of receptor localization to synapse	0.0367845	0.0713467	4
BP	midbrain dopaminergic neuron differentiation	0.0367845	0.0713467	4
BP	negative regulation of anoikis	0.0367845	0.0713467	4
BP	long-chain fatty acid transport	0.0371983	0.0721112	10
BP	regulation of keratinocyte proliferation	0.0375131	0.072491	6
BP	embryonic forelimb morphogenesis	0.0375131	0.072491	6
BP	response to sterol	0.0375131	0.072491	6
BP	regulation of amino acid transport	0.0375131	0.072491	6
BP	mammary gland duct morphogenesis	0.0375131	0.072491	6
BP	postsynaptic specialization organization	0.0375131	0.072491	6
BP	regulation of protein dephosphorylation	0.0378265	0.0730196	17
BP	regulation of neurotransmitter transport	0.0378265	0.0730196	17
BP	hormone secretion	0.0381755	0.0736544	33
BP	regulation of microtubule polymerization or depolymerization	0.0385201	0.0742035	11
BP	specification of symmetry	0.0385207	0.0742035	16
BP	peptide cross-linking	0.0385615	0.0742035	9
BP	regulation of cell aging	0.0385615	0.0742035	9
BP	tight junction organization	0.0385615	0.0742035	9
BP	cellular response to extracellular stimulus	0.0386007	0.0742399	29
BP	mRNA transcription	0.038775	0.0743408	5
BP	plasminogen activation	0.038775	0.0743408	5
BP	regulation of lipopolysaccharide-mediated signaling pathway	0.038775	0.0743408	5
BP	positive regulation of isotype switching	0.038775	0.0743408	5
BP	regulation of mesonephros development	0.038775	0.0743408	5
BP	metanephric nephron morphogenesis	0.038775	0.0743408	5
BP	somite development	0.0392374	0.0750799	12
BP	membrane protein ectodomain proteolysis	0.0392426	0.0750799	7
BP	negative regulation of striated muscle cell differentiation	0.0392426	0.0750799	7
BP	cardiac muscle cell membrane repolarization	0.0392426	0.0750799	7
BP	negative regulation of fat cell differentiation	0.0393731	0.0752509	8
BP	positive regulation of stress fiber assembly	0.0393731	0.0752509	8
BP	carbohydrate biosynthetic process	0.0395329	0.0755169	24
BP	Notch signaling pathway	0.0405307	0.0773039	22
BP	somitogenesis	0.0405317	0.0773039	10
BP	positive regulation of cation channel activity	0.0405317	0.0773039	10
BP	import across plasma membrane	0.0421018	0.0802566	14
BP	heart looping	0.0422776	0.0805498	9
BP	positive regulation of phosphatase activity	0.0427005	0.0811865	6
BP	regulation of DNA damage response, signal transduction by p53 class mediator	0.0427005	0.0811865	6
BP	cellular response to monoamine stimulus	0.0427005	0.0811865	6
BP	cellular response to catecholamine stimulus	0.0427005	0.0811865	6
BP	somatic recombination of immunoglobulin gene segments	0.0435248	0.0826249	8
BP	regulation of neuronal synaptic plasticity	0.0435248	0.0826249	8
BP	neuromuscular process controlling balance	0.0435248	0.0826249	8
BP	regulation of apoptotic signaling pathway	0.043644	0.0828081	41
BP	hindbrain development	0.0437464	0.0829596	18
BP	fat-soluble vitamin metabolic process	0.043887	0.0830969	7
BP	keratinocyte proliferation	0.043887	0.0830969	7
BP	negative regulation of cardiac muscle tissue development	0.043887	0.0830969	7
BP	negative regulation of adenylate cyclase activity	0.0445054	0.083576	4
BP	positive regulation of transcription of Notch receptor target	0.0445054	0.083576	4
BP	negative regulation of collagen metabolic process	0.0445054	0.083576	4
BP	negative regulation of myotube differentiation	0.0445054	0.083576	4
BP	striatum development	0.0445054	0.083576	4
BP	osteoclast development	0.0445054	0.083576	4
BP	myeloid dendritic cell differentiation	0.0445054	0.083576	4
BP	negative regulation of lipase activity	0.0445054	0.083576	4
BP	coronary vasculature morphogenesis	0.0445054	0.083576	4
BP	glomerular epithelial cell differentiation	0.0445054	0.083576	4
BP	hepatocyte proliferation	0.0445054	0.083576	4
BP	epithelial cell proliferation involved in liver morphogenesis	0.0445054	0.083576	4
BP	regulation of platelet aggregation	0.0445054	0.083576	4
BP	regulation of amyloid-beta clearance	0.0445054	0.083576	4
BP	regulation of epithelial tube formation	0.0445054	0.083576	4
BP	negative regulation of peptidyl-lysine acetylation	0.0445054	0.083576	4
BP	inorganic anion transmembrane transport	0.0449177	0.0838751	14
BP	Fc-gamma receptor signaling pathway	0.0449417	0.0838751	17
BP	T cell lineage commitment	0.0450772	0.0838751	5
BP	melanocyte differentiation	0.0450772	0.0838751	5
BP	regulation of odontogenesis	0.0450772	0.0838751	5
BP	regulation of insulin-like growth factor receptor signaling pathway	0.0450772	0.0838751	5
BP	negative regulation of stress fiber assembly	0.0450772	0.0838751	5
BP	cardiac myofibril assembly	0.0450772	0.0838751	5
BP	regulation of ryanodine-sensitive calcium-release channel activity	0.0450772	0.0838751	5
BP	embryonic placenta morphogenesis	0.0450772	0.0838751	5
BP	cell differentiation involved in embryonic placenta development	0.0450772	0.0838751	5
BP	prostate gland epithelium morphogenesis	0.0450772	0.0838751	5
BP	heart formation	0.0450772	0.0838751	5
BP	T-helper 17 cell differentiation	0.0450772	0.0838751	5
BP	regulation of receptor binding	0.0450772	0.0838751	5
BP	regulation of anion transmembrane transport	0.0450772	0.0838751	5
BP	positive regulation of vascular associated smooth muscle cell migration	0.0450772	0.0838751	5
BP	regulation of metallopeptidase activity	0.0450772	0.0838751	5
BP	development of primary female sexual characteristics	0.0453244	0.0842924	13
BP	membrane depolarization	0.0454013	0.0843924	12
BP	glycoprotein metabolic process	0.0459015	0.085279	42
BP	cardiac muscle cell differentiation	0.0460525	0.0854628	16
BP	regulation of myotube differentiation	0.0462271	0.0854628	9
BP	negative regulation of immunoglobulin production	0.0467944	0.0854628	3
BP	regulation of humoral immune response mediated by circulating immunoglobulin	0.0467944	0.0854628	3
BP	mitral valve development	0.0467944	0.0854628	3
BP	cGMP biosynthetic process	0.0467944	0.0854628	3
BP	response to gravity	0.0467944	0.0854628	3
BP	lateral ventricle development	0.0467944	0.0854628	3
BP	negative regulation of cell adhesion mediated by integrin	0.0467944	0.0854628	3
BP	cellular response to interferon-alpha	0.0467944	0.0854628	3
BP	CD4-positive, alpha-beta T cell proliferation	0.0467944	0.0854628	3
BP	cell chemotaxis to fibroblast growth factor	0.0467944	0.0854628	3
BP	positive regulation of odontogenesis	0.0467944	0.0854628	3
BP	positive regulation of axon regeneration	0.0467944	0.0854628	3
BP	membrane disruption in other organism	0.0467944	0.0854628	3
BP	phospholipid homeostasis	0.0467944	0.0854628	3
BP	regulation of dopamine receptor signaling pathway	0.0467944	0.0854628	3
BP	negative regulation of ryanodine-sensitive calcium-release channel activity	0.0467944	0.0854628	3
BP	Notch signaling involved in heart development	0.0467944	0.0854628	3
BP	extracellular matrix constituent secretion	0.0467944	0.0854628	3
BP	response to interleukin-18	0.0467944	0.0854628	3
BP	positive regulation of podosome assembly	0.0467944	0.0854628	3
BP	fibroblast activation	0.0467944	0.0854628	3
BP	T cell extravasation	0.0467944	0.0854628	3
BP	adenylate cyclase-activating adrenergic receptor signaling pathway involved in heart process	0.0467944	0.0854628	3
BP	negative regulation of adenylate cyclase-activating G protein-coupled receptor signaling pathway	0.0467944	0.0854628	3
BP	regulation of extracellular matrix assembly	0.0467944	0.0854628	3
BP	protein localization to early endosome	0.0467944	0.0854628	3
[truncated: 732 more rows]
