# Supplementary material for: Prognostic and Predictive Value of BGN in Colon Cancer Outcomes and Response to Immunotherapy
Source: Front Oncol. 2022 Jan 11;11:761030. doi: 10.3389/fonc.2021.761030 (PMC8790701; doi:10.3389/fonc.2021.761030)
Supplement: Supplementary file 4 [file Table_3.xlsx]

## Sheet: KEGG
KEGG analysis of DEGs between the high and low expression of subgroups by the median level of BGN expression.
ONTOLOGY	Description	pvalue	qvalue	set size
KEGG	Staphylococcus aureus infection	2.47581e-20	5.31647e-18	43
KEGG	Cell adhesion molecules	3.05175e-19	3.27662e-17	53
KEGG	Rheumatoid arthritis	2.5058e-17	1.79362e-15	39
KEGG	Phagosome	1.70319e-14	8.77527e-13	47
KEGG	Viral protein interaction with cytokine and cytokine receptor	2.04326e-14	8.77527e-13	37
KEGG	Hematopoietic cell lineage	8.62417e-14	3.08655e-12	36
KEGG	Malaria	1.01966e-13	3.12797e-12	25
KEGG	Focal adhesion	4.92308e-13	1.32146e-11	53
KEGG	Cytokine-cytokine receptor interaction	8.62127e-13	2.057e-11	67
KEGG	ECM-receptor interaction	2.11612e-12	4.54408e-11	32
KEGG	Complement and coagulation cascades	4.29922e-12	8.39273e-11	31
KEGG	Osteoclast differentiation	5.16858e-12	9.24904e-11	39
KEGG	Chemokine signaling pathway	1.4159e-11	2.33881e-10	49
KEGG	Toxoplasmosis	1.37054e-10	2.10217e-09	34
KEGG	Leishmaniasis	2.9901e-10	4.28057e-09	27
KEGG	Intestinal immune network for IgA production	3.87943e-10	5.20661e-09	21
KEGG	Viral myocarditis	8.24489e-10	1.04146e-08	23
KEGG	PI3K-Akt signaling pathway	1.59844e-09	1.90691e-08	68
KEGG	Proteoglycans in cancer	1.84278e-09	2.0827e-08	47
KEGG	Tuberculosis	7.89939e-09	8.48145e-08	42
KEGG	Asthma	1.54662e-07	1.5815e-06	14
KEGG	Leukocyte transendothelial migration	2.40442e-07	2.3469e-06	29
KEGG	Protein digestion and absorption	3.25345e-07	3.03754e-06	27
KEGG	AGE-RAGE signaling pathway in diabetic complications	6.3873e-07	5.71495e-06	26
KEGG	Fluid shear stress and atherosclerosis	6.74191e-07	5.79095e-06	32
KEGG	Inflammatory bowel disease	7.04228e-07	5.81629e-06	20
KEGG	Amoebiasis	9.6655e-07	7.68718e-06	26
KEGG	Rap1 signaling pathway	2.03819e-06	1.56312e-05	41
KEGG	Pertussis	2.64727e-06	1.96023e-05	21
KEGG	Allograft rejection	3.06634e-06	2.19485e-05	14
KEGG	Platelet activation	5.00669e-06	3.46813e-05	28
KEGG	Transcriptional misregulation in cancer	8.79611e-06	5.90265e-05	37
KEGG	Graft-versus-host disease	1.18436e-05	7.70682e-05	14
KEGG	Glycosaminoglycan biosynthesis - chondroitin sulfate / dermatan sulfate	2.85e-05	0.00018	9
KEGG	Systemic lupus erythematosus	3.13794e-05	0.000192523	28
KEGG	Human T-cell leukemia virus 1 infection	3.41403e-05	0.000203644	39
KEGG	Toll-like receptor signaling pathway	4.91743e-05	0.000285393	23
KEGG	Autoimmune thyroid disease	5.22148e-05	0.000295064	15
KEGG	Antigen processing and presentation	5.49592e-05	0.000302609	19
KEGG	Th1 and Th2 cell differentiation	6.36279e-05	0.000341581	21
KEGG	Type I diabetes mellitus	7.75433e-05	0.000401929	13
KEGG	Th17 cell differentiation	7.86126e-05	0.000401929	23
KEGG	Chagas disease	0.000106028	0.000529491	22
KEGG	B cell receptor signaling pathway	0.000113651	0.000554663	19
KEGG	Regulation of actin cytoskeleton	0.000152601	0.000728203	37
KEGG	Influenza A	0.000352441	0.00164526	30
KEGG	NF-kappa B signaling pathway	0.000395744	0.0018081	21
KEGG	Human papillomavirus infection	0.000813477	0.00363924	48
KEGG	Epstein-Barr virus infection	0.00140559	0.00615983	32
KEGG	Primary immunodeficiency	0.00171018	0.00734478	10
KEGG	Vascular smooth muscle contraction	0.00246959	0.0103983	23
KEGG	Hypertrophic cardiomyopathy	0.00291928	0.0120553	17
KEGG	Relaxin signaling pathway	0.00299642	0.0121404	22
KEGG	Axon guidance	0.00385434	0.0150919	28
KEGG	MAPK signaling pathway	0.00394658	0.0150919	41
KEGG	Arachidonic acid metabolism	0.00400601	0.0150919	13
KEGG	Basal cell carcinoma	0.00400601	0.0150919	13
KEGG	TGF-beta signaling pathway	0.00465758	0.0169517	17
KEGG	IL-17 signaling pathway	0.00465758	0.0169517	17
KEGG	Wnt signaling pathway	0.00537608	0.0192407	25
KEGG	Dilated cardiomyopathy	0.00580193	0.0204244	17
KEGG	Fc gamma R-mediated phagocytosis	0.00645439	0.0223547	17
KEGG	Ras signaling pathway	0.00683236	0.0232882	33
KEGG	Arrhythmogenic right ventricular cardiomyopathy	0.00929545	0.0311887	14
KEGG	Apelin signaling pathway	0.0125995	0.0404869	21
KEGG	Yersinia infection	0.0125995	0.0404869	21
KEGG	TNF signaling pathway	0.0126323	0.0404869	18
KEGG	C-type lectin receptor signaling pathway	0.0128593	0.0406083	17
KEGG	NOD-like receptor signaling pathway	0.01354	0.0421381	26
KEGG	FoxO signaling pathway	0.0152915	0.0469093	20
KEGG	Hippo signaling pathway	0.0156516	0.0473376	23
KEGG	JAK-STAT signaling pathway	0.0220369	0.0657241	23
KEGG	Human cytomegalovirus infection	0.0224289	0.0659769	30
KEGG	Melanoma	0.0291422	0.0845661	12
KEGG	Bladder cancer	0.0299804	0.0855527	8
KEGG	cGMP-PKG signaling pathway	0.0302789	0.0855527	23
KEGG	Legionellosis	0.0323141	0.0901173	10
KEGG	Hedgehog signaling pathway	0.0355205	0.0977892	9
KEGG	Small cell lung cancer	0.0392779	0.106765	14
KEGG	Tyrosine metabolism	0.0417899	0.112173	7
KEGG	Fc epsilon RI signaling pathway	0.0433583	0.114946	11
KEGG	Hippo signaling pathway - multiple species	0.0441586	0.11564	6
KEGG	Renin secretion	0.0475086	0.121783	11
KEGG	African trypanosomiasis	0.0476385	0.121783	7
KEGG	PPAR signaling pathway	0.0500694	0.126491	12
KEGG	Adherens junction	0.0566007	0.141329	11
KEGG	Prostate cancer	0.0573684	0.141599	14
KEGG	Phenylalanine metabolism	0.0632598	0.154366	4
KEGG	Regulation of lipolysis in adipocytes	0.0725345	0.175009	9
KEGG	Kaposi sarcoma-associated herpesvirus infection	0.0744022	0.177521	24
KEGG	Breast cancer	0.0773067	0.182424	19
KEGG	Measles	0.0826765	0.192975	18
